# Supplementary material for: Exploring metabolite-mediated links between lipidome and deep vein thrombosis: Insights from Mendelian randomization analysis
Source: Medicine (Baltimore). 2025 Mar 7;104(10):e41783. doi: 10.1097/MD.0000000000041783 (PMC11902998; doi:10.1097/MD.0000000000041783)
Supplement: Supplementary file 1 [file medi-104-e41783-s001.xlsx]

## Sheet: Supplementary File 1
Supplementary File 1 MR Results of the causal relationship of 179 lipid species on deep venous thrombosis (DVT)
id.exposure	id.outcome	outcome	exposure	method	nsnp	b	se	pval	lo_ci	up_ci	or	or_lci95	or_uci95
GCST90277238	ukb-a-65	Deep venous thrombosis	Sterol ester (27:1/14:0) levels	MR Egger	18	-0.000421093	0.00393164	0.916038	-0.00812711	0.00728492	0.999579	0.991906	1.00731
GCST90277238	ukb-a-65	Deep venous thrombosis	Sterol ester (27:1/14:0) levels	Weighted median	18	-0.000915374	0.00145465	0.529171	-0.0037665	0.00193575	0.999085	0.996241	1.00194
GCST90277238	ukb-a-65	Deep venous thrombosis	Sterol ester (27:1/14:0) levels	Inverse variance weighted	18	7.70004e-05	0.00133469	0.953994	-0.002539	0.002693	1.00008	0.997464	1.0027
GCST90277238	ukb-a-65	Deep venous thrombosis	Sterol ester (27:1/14:0) levels	Simple mode	18	-0.00109797	0.00242495	0.656433	-0.00585086	0.00365493	0.998903	0.994166	1.00366
GCST90277238	ukb-a-65	Deep venous thrombosis	Sterol ester (27:1/14:0) levels	Weighted mode	18	-0.00133352	0.00195489	0.504336	-0.00516511	0.00249807	0.998667	0.994848	1.0025
GCST90277239	ukb-a-65	Deep venous thrombosis	Sterol ester (27:1/15:0) levels	MR Egger	17	0.00483	0.003678	0.208846	-0.00237888	0.0120389	1.00484	0.997624	1.01211
GCST90277239	ukb-a-65	Deep venous thrombosis	Sterol ester (27:1/15:0) levels	Weighted median	17	0.00170974	0.00162296	0.292126	-0.00147127	0.00489075	1.00171	0.99853	1.0049
GCST90277239	ukb-a-65	Deep venous thrombosis	Sterol ester (27:1/15:0) levels	Inverse variance weighted	17	0.00150424	0.00156945	0.337836	-0.00157188	0.00458035	1.00151	0.998429	1.00459
GCST90277239	ukb-a-65	Deep venous thrombosis	Sterol ester (27:1/15:0) levels	Simple mode	17	0.00348045	0.00350725	0.335794	-0.00339376	0.0103547	1.00349	0.996612	1.01041
GCST90277239	ukb-a-65	Deep venous thrombosis	Sterol ester (27:1/15:0) levels	Weighted mode	17	0.00309138	0.00286319	0.296284	-0.00252047	0.00870323	1.0031	0.997483	1.00874
GCST90277240	ukb-a-65	Deep venous thrombosis	Sterol ester (27:1/16:0) levels	MR Egger	31	0.00190831	0.00184686	0.310018	-0.00171154	0.00552816	1.00191	0.99829	1.00554
GCST90277240	ukb-a-65	Deep venous thrombosis	Sterol ester (27:1/16:0) levels	Weighted median	31	-0.000708049	0.00106881	0.507674	-0.00280292	0.00138682	0.999292	0.997201	1.00139
GCST90277240	ukb-a-65	Deep venous thrombosis	Sterol ester (27:1/16:0) levels	Inverse variance weighted	31	0.000621033	0.000817668	0.447543	-0.000981596	0.00222366	1.00062	0.999019	1.00223
GCST90277240	ukb-a-65	Deep venous thrombosis	Sterol ester (27:1/16:0) levels	Simple mode	31	-0.00213738	0.00211787	0.320944	-0.0062884	0.00201364	0.997865	0.993731	1.00202
GCST90277240	ukb-a-65	Deep venous thrombosis	Sterol ester (27:1/16:0) levels	Weighted mode	31	-0.00185195	0.00255601	0.474343	-0.00686173	0.00315783	0.99815	0.993162	1.00316
GCST90277241	ukb-a-65	Deep venous thrombosis	Sterol ester (27:1/16:1) levels	MR Egger	22	0.00278709	0.00257792	0.292501	-0.00226564	0.00783982	1.00279	0.997737	1.00787
GCST90277241	ukb-a-65	Deep venous thrombosis	Sterol ester (27:1/16:1) levels	Weighted median	22	0.000405083	0.00129764	0.754912	-0.00213829	0.00294845	1.00041	0.997864	1.00295
GCST90277241	ukb-a-65	Deep venous thrombosis	Sterol ester (27:1/16:1) levels	Inverse variance weighted	22	0.000152445	0.000923373	0.868869	-0.00165737	0.00196226	1.00015	0.998344	1.00196
GCST90277241	ukb-a-65	Deep venous thrombosis	Sterol ester (27:1/16:1) levels	Simple mode	22	0.00142592	0.00237804	0.555173	-0.00323503	0.00608688	1.00143	0.99677	1.00611
GCST90277241	ukb-a-65	Deep venous thrombosis	Sterol ester (27:1/16:1) levels	Weighted mode	22	0.00103427	0.00200044	0.610544	-0.00288659	0.00495513	1.00103	0.997118	1.00497
GCST90277242	ukb-a-65	Deep venous thrombosis	Sterol ester (27:1/17:0) levels	MR Egger	26	0.00178157	0.00244557	0.473363	-0.00301175	0.00657489	1.00178	0.996993	1.0066
GCST90277242	ukb-a-65	Deep venous thrombosis	Sterol ester (27:1/17:0) levels	Weighted median	26	-7.73549e-05	0.00121339	0.949169	-0.0024556	0.0023009	0.999923	0.997547	1.0023
GCST90277242	ukb-a-65	Deep venous thrombosis	Sterol ester (27:1/17:0) levels	Inverse variance weighted	26	0.00187341	0.00100764	0.0629987	-0.00010157	0.00384839	1.00188	0.999898	1.00386
GCST90277242	ukb-a-65	Deep venous thrombosis	Sterol ester (27:1/17:0) levels	Simple mode	26	-0.000585008	0.00206285	0.779059	-0.0046282	0.00345819	0.999415	0.995382	1.00346
GCST90277242	ukb-a-65	Deep venous thrombosis	Sterol ester (27:1/17:0) levels	Weighted mode	26	-0.000522642	0.002021	0.798057	-0.0044838	0.00343851	0.999477	0.995526	1.00344
GCST90277243	ukb-a-65	Deep venous thrombosis	Sterol ester (27:1/17:1) levels	MR Egger	15	0.00107907	0.00273267	0.699337	-0.00427697	0.00643511	1.00108	0.995732	1.00646
GCST90277243	ukb-a-65	Deep venous thrombosis	Sterol ester (27:1/17:1) levels	Weighted median	15	-0.000166145	0.00160279	0.91744	-0.00330762	0.00297533	0.999834	0.996698	1.00298
GCST90277243	ukb-a-65	Deep venous thrombosis	Sterol ester (27:1/17:1) levels	Inverse variance weighted	15	0.00108248	0.00114398	0.344026	-0.00115972	0.00332467	1.00108	0.998841	1.00333
GCST90277243	ukb-a-65	Deep venous thrombosis	Sterol ester (27:1/17:1) levels	Simple mode	15	-0.000586741	0.00256035	0.822055	-0.00560503	0.00443154	0.999413	0.994411	1.00444
GCST90277243	ukb-a-65	Deep venous thrombosis	Sterol ester (27:1/17:1) levels	Weighted mode	15	-0.0008085	0.00262142	0.762303	-0.00594648	0.00432948	0.999192	0.994071	1.00434
GCST90277244	ukb-a-65	Deep venous thrombosis	Sterol ester (27:1/18:0) levels	MR Egger	24	0.00615123	0.00392542	0.131381	-0.0015426	0.0138451	1.00617	0.998459	1.01394
GCST90277244	ukb-a-65	Deep venous thrombosis	Sterol ester (27:1/18:0) levels	Weighted median	24	-0.000408916	0.00133443	0.759273	-0.0030244	0.00220656	0.999591	0.99698	1.00221
GCST90277244	ukb-a-65	Deep venous thrombosis	Sterol ester (27:1/18:0) levels	Inverse variance weighted	24	0.00179415	0.00106858	0.093151	-0.000300265	0.00388856	1.0018	0.9997	1.0039
GCST90277244	ukb-a-65	Deep venous thrombosis	Sterol ester (27:1/18:0) levels	Simple mode	24	-0.00122734	0.00246157	0.622795	-0.00605202	0.00359733	0.998773	0.993966	1.0036
GCST90277244	ukb-a-65	Deep venous thrombosis	Sterol ester (27:1/18:0) levels	Weighted mode	24	-0.00136192	0.00275856	0.626195	-0.00676869	0.00404485	0.998639	0.993254	1.00405
GCST90277245	ukb-a-65	Deep venous thrombosis	Sterol ester (27:1/18:1) levels	MR Egger	27	-0.000260512	0.00156219	0.8689	-0.00332241	0.00280138	0.99974	0.996683	1.00281
GCST90277245	ukb-a-65	Deep venous thrombosis	Sterol ester (27:1/18:1) levels	Weighted median	27	-0.000280927	0.0010422	0.787505	-0.00232364	0.00176178	0.999719	0.997679	1.00176
GCST90277245	ukb-a-65	Deep venous thrombosis	Sterol ester (27:1/18:1) levels	Inverse variance weighted	27	0.000578429	0.000747812	0.439229	-0.000887282	0.00204414	1.00058	0.999113	1.00205
GCST90277245	ukb-a-65	Deep venous thrombosis	Sterol ester (27:1/18:1) levels	Simple mode	27	-0.000972519	0.00200185	0.631171	-0.00489615	0.00295111	0.999028	0.995116	1.00296
GCST90277245	ukb-a-65	Deep venous thrombosis	Sterol ester (27:1/18:1) levels	Weighted mode	27	-0.000972519	0.00189164	0.611514	-0.00468013	0.00273509	0.999028	0.995331	1.00274
GCST90277246	ukb-a-65	Deep venous thrombosis	Sterol ester (27:1/18:2) levels	MR Egger	20	0.00201031	0.00239546	0.412355	-0.00268479	0.00670541	1.00201	0.997319	1.00673
GCST90277246	ukb-a-65	Deep venous thrombosis	Sterol ester (27:1/18:2) levels	Weighted median	20	-0.00012024	0.00124623	0.923137	-0.00256286	0.00232238	0.99988	0.99744	1.00233
GCST90277246	ukb-a-65	Deep venous thrombosis	Sterol ester (27:1/18:2) levels	Inverse variance weighted	20	-0.00048981	0.00109678	0.655171	-0.00263949	0.00165987	0.99951	0.997364	1.00166
GCST90277246	ukb-a-65	Deep venous thrombosis	Sterol ester (27:1/18:2) levels	Simple mode	20	0.000655424	0.00224101	0.773099	-0.00373696	0.0050478	1.00066	0.99627	1.00506
GCST90277246	ukb-a-65	Deep venous thrombosis	Sterol ester (27:1/18:2) levels	Weighted mode	20	0.000727456	0.00206449	0.728442	-0.00331894	0.00477386	1.00073	0.996687	1.00479
GCST90277247	ukb-a-65	Deep venous thrombosis	Sterol ester (27:1/18:3) levels	MR Egger	15	0.00542874	0.00243278	0.0438799	0.000660489	0.010197	1.00544	1.00066	1.01025
GCST90277247	ukb-a-65	Deep venous thrombosis	Sterol ester (27:1/18:3) levels	Weighted median	15	0.00237853	0.00146114	0.103555	-0.00048531	0.00524237	1.00238	0.999515	1.00526
GCST90277247	ukb-a-65	Deep venous thrombosis	Sterol ester (27:1/18:3) levels	Inverse variance weighted	15	0.00180951	0.00104546	0.0834847	-0.000239604	0.00385861	1.00181	0.99976	1.00387
GCST90277247	ukb-a-65	Deep venous thrombosis	Sterol ester (27:1/18:3) levels	Simple mode	15	-0.00128858	0.00289634	0.663194	-0.00696541	0.00438825	0.998712	0.993059	1.0044
GCST90277247	ukb-a-65	Deep venous thrombosis	Sterol ester (27:1/18:3) levels	Weighted mode	15	0.00306153	0.00291028	0.310632	-0.00264262	0.00876568	1.00307	0.997361	1.0088
GCST90277248	ukb-a-65	Deep venous thrombosis	Sterol ester (27:1/20:2) levels	MR Egger	26	0.0013748	0.00172668	0.433717	-0.0020095	0.00475909	1.00138	0.997993	1.00477
GCST90277248	ukb-a-65	Deep venous thrombosis	Sterol ester (27:1/20:2) levels	Weighted median	26	0.000546422	0.000965913	0.571594	-0.00134677	0.00243961	1.00055	0.998654	1.00244
GCST90277248	ukb-a-65	Deep venous thrombosis	Sterol ester (27:1/20:2) levels	Inverse variance weighted	26	0.000477573	0.000717704	0.505783	-0.000929127	0.00188427	1.00048	0.999071	1.00189
GCST90277248	ukb-a-65	Deep venous thrombosis	Sterol ester (27:1/20:2) levels	Simple mode	26	-0.000137844	0.00185584	0.941382	-0.00377528	0.00349959	0.999862	0.996232	1.00351
GCST90277248	ukb-a-65	Deep venous thrombosis	Sterol ester (27:1/20:2) levels	Weighted mode	26	0.000459952	0.00138207	0.74206	-0.0022489	0.0031688	1.00046	0.997754	1.00317
GCST90277249	ukb-a-65	Deep venous thrombosis	Sterol ester (27:1/20:3) levels	MR Egger	24	0.0019427	0.00164761	0.250953	-0.00128662	0.00517202	1.00194	0.998714	1.00519
GCST90277249	ukb-a-65	Deep venous thrombosis	Sterol ester (27:1/20:3) levels	Weighted median	24	0.00233	0.00116874	0.0461965	3.92618e-05	0.00462073	1.00233	1.00004	1.00463
GCST90277249	ukb-a-65	Deep venous thrombosis	Sterol ester (27:1/20:3) levels	Inverse variance weighted	24	0.00140006	0.000783452	0.0739303	-0.000135502	0.00293563	1.0014	0.999865	1.00294
GCST90277249	ukb-a-65	Deep venous thrombosis	Sterol ester (27:1/20:3) levels	Simple mode	24	0.00116186	0.00201031	0.568912	-0.00277834	0.00510206	1.00116	0.997226	1.00512
GCST90277249	ukb-a-65	Deep venous thrombosis	Sterol ester (27:1/20:3) levels	Weighted mode	24	0.00195713	0.00143652	0.18626	-0.000858441	0.00477271	1.00196	0.999142	1.00478
GCST90277250	ukb-a-65	Deep venous thrombosis	Sterol ester (27:1/20:4) levels	MR Egger	27	0.00141077	0.000650311	0.0397652	0.00013616	0.00268538	1.00141	1.00014	1.00269
GCST90277250	ukb-a-65	Deep venous thrombosis	Sterol ester (27:1/20:4) levels	Weighted median	27	0.00178702	0.00053172	0.000777061	0.000744854	0.00282919	1.00179	1.00075	1.00283
GCST90277250	ukb-a-65	Deep venous thrombosis	Sterol ester (27:1/20:4) levels	Inverse variance weighted	27	0.00171944	0.000453022	0.00014735	0.000831518	0.00260736	1.00172	1.00083	1.00261
GCST90277250	ukb-a-65	Deep venous thrombosis	Sterol ester (27:1/20:4) levels	Simple mode	27	0.000397912	0.00177186	0.824067	-0.00307493	0.00387076	1.0004	0.99693	1.00388
GCST90277250	ukb-a-65	Deep venous thrombosis	Sterol ester (27:1/20:4) levels	Weighted mode	27	0.00174187	0.00053601	0.00318432	0.000691288	0.00279245	1.00174	1.00069	1.0028
GCST90277251	ukb-a-65	Deep venous thrombosis	Sterol ester (27:1/20:5) levels	MR Egger	24	0.00380705	0.00127532	0.00682523	0.00130741	0.00630668	1.00381	1.00131	1.00633
GCST90277251	ukb-a-65	Deep venous thrombosis	Sterol ester (27:1/20:5) levels	Weighted median	24	0.00243851	0.000839036	0.003657	0.000794002	0.00408302	1.00244	1.00079	1.00409
GCST90277251	ukb-a-65	Deep venous thrombosis	Sterol ester (27:1/20:5) levels	Inverse variance weighted	24	0.00131824	0.000790556	0.0954189	-0.000231253	0.00286773	1.00132	0.999769	1.00287
GCST90277251	ukb-a-65	Deep venous thrombosis	Sterol ester (27:1/20:5) levels	Simple mode	24	0.000282102	0.0020697	0.89277	-0.00377452	0.00433872	1.00028	0.996233	1.00435
GCST90277251	ukb-a-65	Deep venous thrombosis	Sterol ester (27:1/20:5) levels	Weighted mode	24	0.00282603	0.000848199	0.00289932	0.00116356	0.0044885	1.00283	1.00116	1.0045
GCST90277252	ukb-a-65	Deep venous thrombosis	Sterol ester (27:1/22:6) levels	MR Egger	21	-0.00269834	0.00242437	0.279589	-0.00745011	0.00205343	0.997305	0.992578	1.00206
GCST90277252	ukb-a-65	Deep venous thrombosis	Sterol ester (27:1/22:6) levels	Weighted median	21	-0.00139902	0.00140691	0.320032	-0.00415658	0.00135853	0.998602	0.995852	1.00136
GCST90277252	ukb-a-65	Deep venous thrombosis	Sterol ester (27:1/22:6) levels	Inverse variance weighted	21	0.00030419	0.00108378	0.778959	-0.00182001	0.00242839	1.0003	0.998182	1.00243
GCST90277252	ukb-a-65	Deep venous thrombosis	Sterol ester (27:1/22:6) levels	Simple mode	21	-0.00188657	0.00298283	0.534241	-0.00773292	0.00395979	0.998115	0.992297	1.00397
GCST90277252	ukb-a-65	Deep venous thrombosis	Sterol ester (27:1/22:6) levels	Weighted mode	21	-0.00194843	0.00295847	0.517667	-0.00774703	0.00385016	0.998053	0.992283	1.00386
GCST90277253	ukb-a-65	Deep venous thrombosis	Ceramide (d40:1) levels	MR Egger	27	0.000216193	0.00186718	0.908747	-0.00344348	0.00387586	1.00022	0.996562	1.00388
GCST90277253	ukb-a-65	Deep venous thrombosis	Ceramide (d40:1) levels	Weighted median	27	-0.000205876	0.00106048	0.84607	-0.00228442	0.00187266	0.999794	0.997718	1.00187
GCST90277253	ukb-a-65	Deep venous thrombosis	Ceramide (d40:1) levels	Inverse variance weighted	27	-0.000178267	0.000731531	0.80747	-0.00161207	0.00125553	0.999822	0.998389	1.00126
GCST90277253	ukb-a-65	Deep venous thrombosis	Ceramide (d40:1) levels	Simple mode	27	-0.00128435	0.0017885	0.479091	-0.00478981	0.00222112	0.998716	0.995222	1.00222
GCST90277253	ukb-a-65	Deep venous thrombosis	Ceramide (d40:1) levels	Weighted mode	27	-0.000571373	0.00119014	0.635178	-0.00290405	0.0017613	0.999429	0.9971	1.00176
GCST90277254	ukb-a-65	Deep venous thrombosis	Ceramide (d40:2) levels	MR Egger	20	0.00217105	0.00166279	0.208109	-0.00108803	0.00543013	1.00217	0.998913	1.00544
GCST90277254	ukb-a-65	Deep venous thrombosis	Ceramide (d40:2) levels	Weighted median	20	9.13739e-05	0.000969559	0.924916	-0.00180896	0.00199171	1.00009	0.998193	1.00199
GCST90277254	ukb-a-65	Deep venous thrombosis	Ceramide (d40:2) levels	Inverse variance weighted	20	-3.33662e-05	0.000706694	0.962342	-0.00141849	0.00135175	0.999967	0.998583	1.00135
GCST90277254	ukb-a-65	Deep venous thrombosis	Ceramide (d40:2) levels	Simple mode	20	0.00106281	0.00140697	0.459278	-0.00169485	0.00382047	1.00106	0.998307	1.00383
GCST90277254	ukb-a-65	Deep venous thrombosis	Ceramide (d40:2) levels	Weighted mode	20	0.000543779	0.00121603	0.659805	-0.00183965	0.00292721	1.00054	0.998162	1.00293
GCST90277255	ukb-a-65	Deep venous thrombosis	Ceramide (d42:1) levels	MR Egger	21	-0.00115717	0.00201827	0.573132	-0.00511298	0.00279863	0.998843	0.9949	1.0028
GCST90277255	ukb-a-65	Deep venous thrombosis	Ceramide (d42:1) levels	Weighted median	21	-0.000197008	0.00122369	0.872097	-0.00259544	0.00220142	0.999803	0.997408	1.0022
GCST90277255	ukb-a-65	Deep venous thrombosis	Ceramide (d42:1) levels	Inverse variance weighted	21	-0.000896901	0.000846183	0.289173	-0.00255542	0.000761618	0.999104	0.997448	1.00076
GCST90277255	ukb-a-65	Deep venous thrombosis	Ceramide (d42:1) levels	Simple mode	21	-0.000389057	0.00205459	0.851719	-0.00441605	0.00363794	0.999611	0.995594	1.00364
GCST90277255	ukb-a-65	Deep venous thrombosis	Ceramide (d42:1) levels	Weighted mode	21	-9.01308e-05	0.00144092	0.950745	-0.00291433	0.00273407	0.99991	0.99709	1.00274
GCST90277256	ukb-a-65	Deep venous thrombosis	Ceramide (d42:2) levels	MR Egger	29	0.000350934	0.00170721	0.838676	-0.00299519	0.00369706	1.00035	0.997009	1.0037
GCST90277256	ukb-a-65	Deep venous thrombosis	Ceramide (d42:2) levels	Weighted median	29	-0.000275867	0.00109947	0.801885	-0.00243083	0.0018791	0.999724	0.997572	1.00188
GCST90277256	ukb-a-65	Deep venous thrombosis	Ceramide (d42:2) levels	Inverse variance weighted	29	-0.000325463	0.00065817	0.620955	-0.00161548	0.000964551	0.999675	0.998386	1.00097
GCST90277256	ukb-a-65	Deep venous thrombosis	Ceramide (d42:2) levels	Simple mode	29	-0.00113821	0.00186301	0.546159	-0.00478971	0.00251329	0.998862	0.995222	1.00252
GCST90277256	ukb-a-65	Deep venous thrombosis	Ceramide (d42:2) levels	Weighted mode	29	-0.000397294	0.00122526	0.748157	-0.00279881	0.00200422	0.999603	0.997205	1.00201
GCST90277257	ukb-a-65	Deep venous thrombosis	Cholesterol levels	MR Egger	31	-0.00100187	0.00179079	0.580148	-0.00451182	0.00250809	0.998999	0.995498	1.00251
GCST90277257	ukb-a-65	Deep venous thrombosis	Cholesterol levels	Weighted median	31	-0.000602333	0.00110171	0.584568	-0.00276169	0.00155702	0.999398	0.997242	1.00156
GCST90277257	ukb-a-65	Deep venous thrombosis	Cholesterol levels	Inverse variance weighted	31	-0.000228581	0.000783893	0.770594	-0.00176501	0.00130785	0.999771	0.998237	1.00131
GCST90277257	ukb-a-65	Deep venous thrombosis	Cholesterol levels	Simple mode	31	-0.00191652	0.00206246	0.360182	-0.00595894	0.00212591	0.998085	0.994059	1.00213
GCST90277257	ukb-a-65	Deep venous thrombosis	Cholesterol levels	Weighted mode	31	-0.00169818	0.00177767	0.34707	-0.00518241	0.00178606	0.998303	0.994831	1.00179
GCST90277258	ukb-a-65	Deep venous thrombosis	Diacylglycerol (16:0_18:1) levels	MR Egger	20	-0.00103408	0.00195131	0.602628	-0.00485866	0.00279049	0.998966	0.995153	1.00279
GCST90277258	ukb-a-65	Deep venous thrombosis	Diacylglycerol (16:0_18:1) levels	Weighted median	20	-0.000221073	0.00122373	0.856638	-0.00261958	0.00217744	0.999779	0.997384	1.00218
GCST90277258	ukb-a-65	Deep venous thrombosis	Diacylglycerol (16:0_18:1) levels	Inverse variance weighted	20	-0.000133806	0.000887418	0.880148	-0.00187314	0.00160553	0.999866	0.998129	1.00161
GCST90277258	ukb-a-65	Deep venous thrombosis	Diacylglycerol (16:0_18:1) levels	Simple mode	20	0.00162571	0.00203201	0.433571	-0.00235703	0.00560846	1.00163	0.997646	1.00562
GCST90277258	ukb-a-65	Deep venous thrombosis	Diacylglycerol (16:0_18:1) levels	Weighted mode	20	-0.000178985	0.00190192	0.926009	-0.00390675	0.00354878	0.999821	0.996101	1.00356
GCST90277259	ukb-a-65	Deep venous thrombosis	Diacylglycerol (16:0_18:2) levels	MR Egger	25	-0.000855459	0.00182698	0.644022	-0.00443633	0.00272541	0.999145	0.995573	1.00273
GCST90277259	ukb-a-65	Deep venous thrombosis	Diacylglycerol (16:0_18:2) levels	Weighted median	25	-0.000377914	0.000983306	0.700734	-0.00230519	0.00154937	0.999622	0.997697	1.00155
GCST90277259	ukb-a-65	Deep venous thrombosis	Diacylglycerol (16:0_18:2) levels	Inverse variance weighted	25	-0.000245642	0.000719661	0.732855	-0.00165618	0.00116489	0.999754	0.998345	1.00117
GCST90277259	ukb-a-65	Deep venous thrombosis	Diacylglycerol (16:0_18:2) levels	Simple mode	25	-0.000154387	0.0018723	0.934966	-0.00382409	0.00351532	0.999846	0.996183	1.00352
GCST90277259	ukb-a-65	Deep venous thrombosis	Diacylglycerol (16:0_18:2) levels	Weighted mode	25	-0.000611841	0.00154294	0.695209	-0.003636	0.00241232	0.999388	0.996371	1.00242
GCST90277260	ukb-a-65	Deep venous thrombosis	Diacylglycerol (16:1_18:1) levels	MR Egger	20	0.00306888	0.00222044	0.183851	-0.00128317	0.00742094	1.00307	0.998718	1.00745
GCST90277260	ukb-a-65	Deep venous thrombosis	Diacylglycerol (16:1_18:1) levels	Weighted median	20	0.000194674	0.00125552	0.876778	-0.00226614	0.00265549	1.00019	0.997736	1.00266
GCST90277260	ukb-a-65	Deep venous thrombosis	Diacylglycerol (16:1_18:1) levels	Inverse variance weighted	20	-0.000457032	0.00103116	0.657606	-0.00247811	0.00156404	0.999543	0.997525	1.00157
GCST90277260	ukb-a-65	Deep venous thrombosis	Diacylglycerol (16:1_18:1) levels	Simple mode	20	0.00175847	0.00212374	0.417947	-0.00240407	0.00592101	1.00176	0.997599	1.00594
GCST90277260	ukb-a-65	Deep venous thrombosis	Diacylglycerol (16:1_18:1) levels	Weighted mode	20	0.000366222	0.00193866	0.85217	-0.00343354	0.00416599	1.00037	0.996572	1.00417
GCST90277261	ukb-a-65	Deep venous thrombosis	Diacylglycerol (18:1_18:1) levels	MR Egger	22	-0.000632407	0.00176375	0.723682	-0.00408935	0.00282454	0.999368	0.995919	1.00283
GCST90277261	ukb-a-65	Deep venous thrombosis	Diacylglycerol (18:1_18:1) levels	Weighted median	22	-0.000921472	0.00107982	0.39346	-0.00303791	0.00119497	0.999079	0.996967	1.0012
GCST90277261	ukb-a-65	Deep venous thrombosis	Diacylglycerol (18:1_18:1) levels	Inverse variance weighted	22	-0.00116678	0.000785348	0.137361	-0.00270607	0.000372498	0.998834	0.997298	1.00037
GCST90277261	ukb-a-65	Deep venous thrombosis	Diacylglycerol (18:1_18:1) levels	Simple mode	22	-0.000668836	0.00189546	0.727709	-0.00438394	0.00304626	0.999331	0.995626	1.00305
GCST90277261	ukb-a-65	Deep venous thrombosis	Diacylglycerol (18:1_18:1) levels	Weighted mode	22	-0.00123465	0.00144469	0.402411	-0.00406624	0.00159694	0.998766	0.995942	1.0016
GCST90277262	ukb-a-65	Deep venous thrombosis	Diacylglycerol (18:1_18:2) levels	MR Egger	31	-0.00147701	0.00184192	0.42914	-0.00508717	0.00213315	0.998524	0.994926	1.00214
GCST90277262	ukb-a-65	Deep venous thrombosis	Diacylglycerol (18:1_18:2) levels	Weighted median	31	0.000117946	0.00104337	0.909996	-0.00192706	0.00216295	1.00012	0.998075	1.00217
GCST90277262	ukb-a-65	Deep venous thrombosis	Diacylglycerol (18:1_18:2) levels	Inverse variance weighted	31	0.000121967	0.000712344	0.864052	-0.00127423	0.00151816	1.00012	0.998727	1.00152
GCST90277262	ukb-a-65	Deep venous thrombosis	Diacylglycerol (18:1_18:2) levels	Simple mode	31	0.00119876	0.00171139	0.48904	-0.00215557	0.00455309	1.0012	0.997847	1.00456
GCST90277262	ukb-a-65	Deep venous thrombosis	Diacylglycerol (18:1_18:2) levels	Weighted mode	31	-0.000159855	0.00134375	0.906098	-0.0027936	0.00247389	0.99984	0.99721	1.00248
GCST90277263	ukb-a-65	Deep venous thrombosis	Diacylglycerol (18:1_18:3) levels	MR Egger	21	0.00472213	0.00308535	0.142372	-0.00132515	0.0107694	1.00473	0.998676	1.01083
GCST90277263	ukb-a-65	Deep venous thrombosis	Diacylglycerol (18:1_18:3) levels	Weighted median	21	-0.000422539	0.00138027	0.759506	-0.00312786	0.00228278	0.999578	0.996877	1.00229
GCST90277263	ukb-a-65	Deep venous thrombosis	Diacylglycerol (18:1_18:3) levels	Inverse variance weighted	21	-0.00021527	0.00116247	0.853085	-0.00249371	0.00206317	0.999785	0.997509	1.00207
GCST90277263	ukb-a-65	Deep venous thrombosis	Diacylglycerol (18:1_18:3) levels	Simple mode	21	0.0012341	0.00258716	0.638526	-0.00383673	0.00630493	1.00123	0.996171	1.00632
GCST90277263	ukb-a-65	Deep venous thrombosis	Diacylglycerol (18:1_18:3) levels	Weighted mode	21	0.000894022	0.00226298	0.696977	-0.00354141	0.00532946	1.00089	0.996465	1.00534
GCST90277264	ukb-a-65	Deep venous thrombosis	Phosphatidylcholine (16:0_0:0) levels	MR Egger	26	0.00078239	0.00200071	0.699206	-0.003139	0.00470378	1.00078	0.996866	1.00471
GCST90277264	ukb-a-65	Deep venous thrombosis	Phosphatidylcholine (16:0_0:0) levels	Weighted median	26	-0.00232725	0.00119324	0.0511338	-0.00466601	1.15086e-05	0.997675	0.995345	1.00001
GCST90277264	ukb-a-65	Deep venous thrombosis	Phosphatidylcholine (16:0_0:0) levels	Inverse variance weighted	26	-0.00132524	0.00084765	0.117953	-0.00298663	0.000336157	0.998676	0.997018	1.00034
GCST90277264	ukb-a-65	Deep venous thrombosis	Phosphatidylcholine (16:0_0:0) levels	Simple mode	26	-0.00168294	0.00202118	0.412924	-0.00564445	0.00227857	0.998318	0.994371	1.00228
GCST90277264	ukb-a-65	Deep venous thrombosis	Phosphatidylcholine (16:0_0:0) levels	Weighted mode	26	-0.00197908	0.00181964	0.287138	-0.00554557	0.00158742	0.998023	0.99447	1.00159
GCST90277265	ukb-a-65	Deep venous thrombosis	Phosphatidylcholine (18:0_0:0) levels	MR Egger	23	0.00147049	0.00195356	0.459973	-0.0023585	0.00529947	1.00147	0.997644	1.00531
GCST90277265	ukb-a-65	Deep venous thrombosis	Phosphatidylcholine (18:0_0:0) levels	Weighted median	23	0.00191742	0.00131178	0.143826	-0.000653671	0.00448852	1.00192	0.999347	1.0045
GCST90277265	ukb-a-65	Deep venous thrombosis	Phosphatidylcholine (18:0_0:0) levels	Inverse variance weighted	23	0.00170562	0.000895451	0.0568111	-4.94637e-05	0.0034607	1.00171	0.999951	1.00347
GCST90277265	ukb-a-65	Deep venous thrombosis	Phosphatidylcholine (18:0_0:0) levels	Simple mode	23	0.00277284	0.0021913	0.218971	-0.0015221	0.00706778	1.00278	0.998479	1.00709
GCST90277265	ukb-a-65	Deep venous thrombosis	Phosphatidylcholine (18:0_0:0) levels	Weighted mode	23	0.00277284	0.00235939	0.252464	-0.00185157	0.00739725	1.00278	0.99815	1.00742
GCST90277266	ukb-a-65	Deep venous thrombosis	Phosphatidylcholine (18:1_0:0) levels	MR Egger	19	-0.000287225	0.00314035	0.928194	-0.00644231	0.00586786	0.999713	0.993578	1.00589
GCST90277266	ukb-a-65	Deep venous thrombosis	Phosphatidylcholine (18:1_0:0) levels	Weighted median	19	-0.000932244	0.00144627	0.519196	-0.00376693	0.00190244	0.999068	0.99624	1.0019
GCST90277266	ukb-a-65	Deep venous thrombosis	Phosphatidylcholine (18:1_0:0) levels	Inverse variance weighted	19	-0.000195912	0.00103084	0.849269	-0.00221635	0.00182453	0.999804	0.997786	1.00183
GCST90277266	ukb-a-65	Deep venous thrombosis	Phosphatidylcholine (18:1_0:0) levels	Simple mode	19	-0.00193036	0.00246686	0.444085	-0.00676541	0.00290469	0.998072	0.993257	1.00291
GCST90277266	ukb-a-65	Deep venous thrombosis	Phosphatidylcholine (18:1_0:0) levels	Weighted mode	19	-0.0018235	0.00217054	0.411863	-0.00607775	0.00243075	0.998178	0.993941	1.00243
GCST90277267	ukb-a-65	Deep venous thrombosis	Phosphatidylcholine (18:2_0:0) levels	MR Egger	16	-0.00195766	0.00350875	0.585701	-0.00883481	0.0049195	0.998044	0.991204	1.00493
GCST90277267	ukb-a-65	Deep venous thrombosis	Phosphatidylcholine (18:2_0:0) levels	Weighted median	16	-0.00166421	0.00161472	0.302706	-0.00482907	0.00150065	0.998337	0.995183	1.0015
GCST90277267	ukb-a-65	Deep venous thrombosis	Phosphatidylcholine (18:2_0:0) levels	Inverse variance weighted	16	-0.0024299	0.00138363	0.0790574	-0.00514181	0.000282008	0.997573	0.994871	1.00028
GCST90277267	ukb-a-65	Deep venous thrombosis	Phosphatidylcholine (18:2_0:0) levels	Simple mode	16	-0.00055908	0.00289305	0.849356	-0.00622946	0.0051113	0.999441	0.99379	1.00512
GCST90277267	ukb-a-65	Deep venous thrombosis	Phosphatidylcholine (18:2_0:0) levels	Weighted mode	16	-0.00049133	0.00282276	0.864146	-0.00602395	0.00504129	0.999509	0.993994	1.00505
GCST90277268	ukb-a-65	Deep venous thrombosis	Phosphatidylcholine (20:4_0:0) levels	MR Egger	23	0.00179457	0.000808007	0.0374835	0.000210872	0.00337826	1.0018	1.00021	1.00338
GCST90277268	ukb-a-65	Deep venous thrombosis	Phosphatidylcholine (20:4_0:0) levels	Weighted median	23	0.00183516	0.000642615	0.00429317	0.000575639	0.00309469	1.00184	1.00058	1.0031
GCST90277268	ukb-a-65	Deep venous thrombosis	Phosphatidylcholine (20:4_0:0) levels	Inverse variance weighted	23	0.00120335	0.000512257	0.018818	0.000199328	0.00220737	1.0012	1.0002	1.00221
GCST90277268	ukb-a-65	Deep venous thrombosis	Phosphatidylcholine (20:4_0:0) levels	Simple mode	23	9.43623e-05	0.00208992	0.964394	-0.00400188	0.0041906	1.00009	0.996006	1.0042
GCST90277268	ukb-a-65	Deep venous thrombosis	Phosphatidylcholine (20:4_0:0) levels	Weighted mode	23	0.00211893	0.000693597	0.00580383	0.000759476	0.00347838	1.00212	1.00076	1.00348
GCST90277269	ukb-a-65	Deep venous thrombosis	Phosphatidylethanolamine (18:0_0:0) levels	MR Egger	17	0.00366749	0.00223477	0.121573	-0.000712673	0.00804764	1.00367	0.999288	1.00808
GCST90277269	ukb-a-65	Deep venous thrombosis	Phosphatidylethanolamine (18:0_0:0) levels	Weighted median	17	-0.00182582	0.00116555	0.117232	-0.00411029	0.000458645	0.998176	0.995898	1.00046
GCST90277269	ukb-a-65	Deep venous thrombosis	Phosphatidylethanolamine (18:0_0:0) levels	Inverse variance weighted	17	-0.00129655	0.000868301	0.135383	-0.00299843	0.000405316	0.998704	0.997006	1.00041
GCST90277269	ukb-a-65	Deep venous thrombosis	Phosphatidylethanolamine (18:0_0:0) levels	Simple mode	17	-0.00331514	0.00203411	0.122675	-0.007302	0.000671715	0.99669	0.992725	1.00067
GCST90277269	ukb-a-65	Deep venous thrombosis	Phosphatidylethanolamine (18:0_0:0) levels	Weighted mode	17	-0.0021438	0.00187496	0.269697	-0.00581872	0.00153111	0.997858	0.994198	1.00153
GCST90277270	ukb-a-65	Deep venous thrombosis	Phosphatidylethanolamine (18:1_0:0) levels	MR Egger	13	0.000410952	0.00223025	0.857161	-0.00396034	0.00478224	1.00041	0.996047	1.00479
GCST90277270	ukb-a-65	Deep venous thrombosis	Phosphatidylethanolamine (18:1_0:0) levels	Weighted median	13	-0.000640289	0.00133623	0.631814	-0.0032593	0.00197873	0.99936	0.996746	1.00198
GCST90277270	ukb-a-65	Deep venous thrombosis	Phosphatidylethanolamine (18:1_0:0) levels	Inverse variance weighted	13	-0.000753555	0.000978374	0.441174	-0.00267117	0.00116406	0.999247	0.997332	1.00116
GCST90277270	ukb-a-65	Deep venous thrombosis	Phosphatidylethanolamine (18:1_0:0) levels	Simple mode	13	-0.000669258	0.00223607	0.769831	-0.00505196	0.00371344	0.999331	0.994961	1.00372
GCST90277270	ukb-a-65	Deep venous thrombosis	Phosphatidylethanolamine (18:1_0:0) levels	Weighted mode	13	-0.000732754	0.00217499	0.742011	-0.00499574	0.00353023	0.999268	0.995017	1.00354
GCST90277271	ukb-a-65	Deep venous thrombosis	Phosphatidylethanolamine (18:2_0:0) levels	MR Egger	24	-0.00389514	0.00157781	0.0218047	-0.00698765	-0.000802627	0.996112	0.993037	0.999198
GCST90277271	ukb-a-65	Deep venous thrombosis	Phosphatidylethanolamine (18:2_0:0) levels	Weighted median	24	-0.00396588	0.000924539	1.79012e-05	-0.00577798	-0.00215379	0.996042	0.994239	0.997849
GCST90277271	ukb-a-65	Deep venous thrombosis	Phosphatidylethanolamine (18:2_0:0) levels	Inverse variance weighted	24	-0.00250459	0.000815629	0.00213522	-0.00410323	-0.00090596	0.997499	0.995905	0.999094
GCST90277271	ukb-a-65	Deep venous thrombosis	Phosphatidylethanolamine (18:2_0:0) levels	Simple mode	24	-0.0045701	0.00172067	0.0141165	-0.0079426	-0.00119759	0.99544	0.992089	0.998803
GCST90277271	ukb-a-65	Deep venous thrombosis	Phosphatidylethanolamine (18:2_0:0) levels	Weighted mode	24	-0.00413746	0.000923605	0.000170285	-0.00594773	-0.00232719	0.995871	0.99407	0.997676
GCST90277272	ukb-a-65	Deep venous thrombosis	Phosphatidylcholine (14:0_16:0) levels	MR Egger	15	-0.00133681	0.00307363	0.670747	-0.00736113	0.00468751	0.998664	0.992666	1.0047
GCST90277272	ukb-a-65	Deep venous thrombosis	Phosphatidylcholine (14:0_16:0) levels	Weighted median	15	0.000761319	0.00142007	0.59188	-0.00202202	0.00354465	1.00076	0.99798	1.00355
GCST90277272	ukb-a-65	Deep venous thrombosis	Phosphatidylcholine (14:0_16:0) levels	Inverse variance weighted	15	7.12679e-05	0.000987594	0.942472	-0.00186442	0.00200695	1.00007	0.998137	1.00201
GCST90277272	ukb-a-65	Deep venous thrombosis	Phosphatidylcholine (14:0_16:0) levels	Simple mode	15	0.000334612	0.00254353	0.897209	-0.00465072	0.00531994	1.00033	0.99536	1.00533
GCST90277272	ukb-a-65	Deep venous thrombosis	Phosphatidylcholine (14:0_16:0) levels	Weighted mode	15	0.000196051	0.00247004	0.93786	-0.00464522	0.00503733	1.0002	0.995366	1.00505
GCST90277273	ukb-a-65	Deep venous thrombosis	Phosphatidylcholine (14:0_18:1) levels	MR Egger	17	0.00148892	0.00389988	0.707974	-0.00615485	0.00913269	1.00149	0.993864	1.00917
GCST90277273	ukb-a-65	Deep venous thrombosis	Phosphatidylcholine (14:0_18:1) levels	Weighted median	17	-0.00284868	0.00145888	0.0508615	-0.00570809	1.07282e-05	0.997155	0.994308	1.00001
GCST90277273	ukb-a-65	Deep venous thrombosis	Phosphatidylcholine (14:0_18:1) levels	Inverse variance weighted	17	-0.00246391	0.00114941	0.0320623	-0.00471675	-0.00021107	0.997539	0.995294	0.999789
GCST90277273	ukb-a-65	Deep venous thrombosis	Phosphatidylcholine (14:0_18:1) levels	Simple mode	17	-0.0032436	0.00247584	0.20866	-0.00809624	0.00160905	0.996762	0.991936	1.00161
GCST90277273	ukb-a-65	Deep venous thrombosis	Phosphatidylcholine (14:0_18:1) levels	Weighted mode	17	-0.00316551	0.00233543	0.194108	-0.00774296	0.00141194	0.996839	0.992287	1.00141
GCST90277274	ukb-a-65	Deep venous thrombosis	Phosphatidylcholine (14:0_18:2) levels	MR Egger	24	-0.00117327	0.00264351	0.6615	-0.00635454	0.00400801	0.998827	0.993666	1.00402
GCST90277274	ukb-a-65	Deep venous thrombosis	Phosphatidylcholine (14:0_18:2) levels	Weighted median	24	0.000814547	0.0012088	0.500408	-0.0015547	0.0031838	1.00081	0.998447	1.00319
GCST90277274	ukb-a-65	Deep venous thrombosis	Phosphatidylcholine (14:0_18:2) levels	Inverse variance weighted	24	-0.000696746	0.000973214	0.474039	-0.00260425	0.00121075	0.999303	0.997399	1.00121
GCST90277274	ukb-a-65	Deep venous thrombosis	Phosphatidylcholine (14:0_18:2) levels	Simple mode	24	0.00227166	0.00233451	0.340637	-0.00230397	0.00684729	1.00227	0.997699	1.00687
GCST90277274	ukb-a-65	Deep venous thrombosis	Phosphatidylcholine (14:0_18:2) levels	Weighted mode	24	0.00227166	0.0032843	0.496066	-0.00416557	0.00870889	1.00227	0.995843	1.00875
GCST90277275	ukb-a-65	Deep venous thrombosis	Phosphatidylcholine (15:0_18:1) levels	MR Egger	16	-0.0025834	0.00269651	0.354291	-0.00786856	0.00270177	0.99742	0.992162	1.00271
GCST90277275	ukb-a-65	Deep venous thrombosis	Phosphatidylcholine (15:0_18:1) levels	Weighted median	16	0.000615156	0.00143997	0.669232	-0.00220718	0.00343749	1.00062	0.997795	1.00344
GCST90277275	ukb-a-65	Deep venous thrombosis	Phosphatidylcholine (15:0_18:1) levels	Inverse variance weighted	16	-2.1701e-05	0.000984468	0.982413	-0.00195126	0.00190786	0.999978	0.998051	1.00191
GCST90277275	ukb-a-65	Deep venous thrombosis	Phosphatidylcholine (15:0_18:1) levels	Simple mode	16	0.00179294	0.00230925	0.449573	-0.00273319	0.00631907	1.00179	0.997271	1.00634
GCST90277275	ukb-a-65	Deep venous thrombosis	Phosphatidylcholine (15:0_18:1) levels	Weighted mode	16	0.00146462	0.00222143	0.519688	-0.00288938	0.00581863	1.00147	0.997115	1.00584
GCST90277276	ukb-a-65	Deep venous thrombosis	Phosphatidylcholine (15:0_18:2) levels	MR Egger	33	-0.00344191	0.00130516	0.0129503	-0.00600002	-0.00088381	0.996564	0.994018	0.999117
GCST90277276	ukb-a-65	Deep venous thrombosis	Phosphatidylcholine (15:0_18:2) levels	Weighted median	33	-0.00172131	0.00090883	0.0582262	-0.00350262	5.99911e-05	0.99828	0.996504	1.00006
GCST90277276	ukb-a-65	Deep venous thrombosis	Phosphatidylcholine (15:0_18:2) levels	Inverse variance weighted	33	-0.000949418	0.000577221	0.100009	-0.00208077	0.000181935	0.999051	0.997921	1.00018
GCST90277276	ukb-a-65	Deep venous thrombosis	Phosphatidylcholine (15:0_18:2) levels	Simple mode	33	-0.000115301	0.0021898	0.958335	-0.0044073	0.0041767	0.999885	0.995602	1.00419
GCST90277276	ukb-a-65	Deep venous thrombosis	Phosphatidylcholine (15:0_18:2) levels	Weighted mode	33	-0.0034308	0.00107938	0.0032758	-0.00554639	-0.00131521	0.996575	0.994469	0.998686
GCST90277277	ukb-a-65	Deep venous thrombosis	Phosphatidylcholine (16:0_16:0) levels	MR Egger	23	0.00571803	0.00346244	0.113524	-0.00106835	0.0125044	1.00573	0.998932	1.01258
GCST90277277	ukb-a-65	Deep venous thrombosis	Phosphatidylcholine (16:0_16:0) levels	Weighted median	23	-0.00144535	0.00115598	0.21118	-0.00371107	0.000820368	0.998556	0.996296	1.00082
GCST90277277	ukb-a-65	Deep venous thrombosis	Phosphatidylcholine (16:0_16:0) levels	Inverse variance weighted	23	2.96817e-05	0.000988375	0.976043	-0.00190753	0.0019669	1.00003	0.998094	1.00197
GCST90277277	ukb-a-65	Deep venous thrombosis	Phosphatidylcholine (16:0_16:0) levels	Simple mode	23	-0.00174404	0.00203133	0.399837	-0.00572545	0.00223738	0.998257	0.994291	1.00224
GCST90277277	ukb-a-65	Deep venous thrombosis	Phosphatidylcholine (16:0_16:0) levels	Weighted mode	23	-0.00174404	0.00177895	0.33756	-0.00523078	0.00174271	0.998257	0.994783	1.00174
GCST90277278	ukb-a-65	Deep venous thrombosis	Phosphatidylcholine (16:0_16:1) levels	MR Egger	17	0.000227688	0.00312454	0.942872	-0.00589642	0.0063518	1.00023	0.994121	1.00637
GCST90277278	ukb-a-65	Deep venous thrombosis	Phosphatidylcholine (16:0_16:1) levels	Weighted median	17	-0.000963486	0.00145429	0.507643	-0.0038139	0.00188693	0.999037	0.996193	1.00189
GCST90277278	ukb-a-65	Deep venous thrombosis	Phosphatidylcholine (16:0_16:1) levels	Inverse variance weighted	17	-0.00133603	0.00106492	0.209632	-0.00342327	0.000751217	0.998665	0.996583	1.00075
GCST90277278	ukb-a-65	Deep venous thrombosis	Phosphatidylcholine (16:0_16:1) levels	Simple mode	17	-0.000662287	0.00278801	0.815246	-0.00612679	0.00480221	0.999338	0.993892	1.00481
GCST90277278	ukb-a-65	Deep venous thrombosis	Phosphatidylcholine (16:0_16:1) levels	Weighted mode	17	1.33265e-05	0.00279424	0.996254	-0.00546339	0.00549004	1.00001	0.994552	1.00551
GCST90277279	ukb-a-65	Deep venous thrombosis	Phosphatidylcholine (16:0_17:1) levels	MR Egger	20	0.00370635	0.00278915	0.200499	-0.00176039	0.00917309	1.00371	0.998241	1.00922
GCST90277279	ukb-a-65	Deep venous thrombosis	Phosphatidylcholine (16:0_17:1) levels	Weighted median	20	0.00131659	0.00145585	0.365812	-0.00153687	0.00417006	1.00132	0.998464	1.00418
GCST90277279	ukb-a-65	Deep venous thrombosis	Phosphatidylcholine (16:0_17:1) levels	Inverse variance weighted	20	0.00162886	0.00108465	0.133164	-0.000497053	0.00375478	1.00163	0.999503	1.00376
GCST90277279	ukb-a-65	Deep venous thrombosis	Phosphatidylcholine (16:0_17:1) levels	Simple mode	20	-0.00143763	0.00294718	0.631275	-0.0072141	0.00433884	0.998563	0.992812	1.00435
GCST90277279	ukb-a-65	Deep venous thrombosis	Phosphatidylcholine (16:0_17:1) levels	Weighted mode	20	-0.000925074	0.00274332	0.739656	-0.00630199	0.00445184	0.999075	0.993718	1.00446
GCST90277280	ukb-a-65	Deep venous thrombosis	Phosphatidylcholine (16:0_18:0) levels	MR Egger	34	0.000342351	0.00241029	0.887941	-0.00438182	0.00506652	1.00034	0.995628	1.00508
GCST90277280	ukb-a-65	Deep venous thrombosis	Phosphatidylcholine (16:0_18:0) levels	Weighted median	34	5.1831e-05	0.00105861	0.96095	-0.00202305	0.00212671	1.00005	0.997979	1.00213
GCST90277280	ukb-a-65	Deep venous thrombosis	Phosphatidylcholine (16:0_18:0) levels	Inverse variance weighted	34	-0.000323807	0.000897062	0.718126	-0.00208205	0.00143443	0.999676	0.99792	1.00144
GCST90277280	ukb-a-65	Deep venous thrombosis	Phosphatidylcholine (16:0_18:0) levels	Simple mode	34	0.0005702	0.00201437	0.778894	-0.00337797	0.00451837	1.00057	0.996628	1.00453
GCST90277280	ukb-a-65	Deep venous thrombosis	Phosphatidylcholine (16:0_18:0) levels	Weighted mode	34	0.000352671	0.00192748	0.855942	-0.0034252	0.00413054	1.00035	0.996581	1.00414
GCST90277281	ukb-a-65	Deep venous thrombosis	Phosphatidylcholine (16:0_18:1) levels	MR Egger	16	-0.000955366	0.00824742	0.909426	-0.0171203	0.0152096	0.999045	0.983025	1.01533
GCST90277281	ukb-a-65	Deep venous thrombosis	Phosphatidylcholine (16:0_18:1) levels	Weighted median	16	-0.000185176	0.00163325	0.90973	-0.00338635	0.003016	0.999815	0.996619	1.00302
GCST90277281	ukb-a-65	Deep venous thrombosis	Phosphatidylcholine (16:0_18:1) levels	Inverse variance weighted	16	-0.00128345	0.0014564	0.378184	-0.00413801	0.0015711	0.998717	0.995871	1.00157
GCST90277281	ukb-a-65	Deep venous thrombosis	Phosphatidylcholine (16:0_18:1) levels	Simple mode	16	-0.000686003	0.00264559	0.798928	-0.00587135	0.00449935	0.999314	0.994146	1.00451
GCST90277281	ukb-a-65	Deep venous thrombosis	Phosphatidylcholine (16:0_18:1) levels	Weighted mode	16	-0.00138961	0.00253108	0.591072	-0.00635052	0.0035713	0.998611	0.99367	1.00358
GCST90277282	ukb-a-65	Deep venous thrombosis	Phosphatidylcholine (16:0_18:2) levels	MR Egger	31	-0.00457283	0.00143051	0.003347	-0.00737663	-0.00176903	0.995438	0.992651	0.998233
GCST90277282	ukb-a-65	Deep venous thrombosis	Phosphatidylcholine (16:0_18:2) levels	Weighted median	31	-0.00324145	0.000866721	0.000184092	-0.00494022	-0.00154268	0.996764	0.995072	0.998459
GCST90277282	ukb-a-65	Deep venous thrombosis	Phosphatidylcholine (16:0_18:2) levels	Inverse variance weighted	31	-0.0018635	0.000604259	0.00204278	-0.00304785	-0.000679152	0.998138	0.996957	0.999321
GCST90277282	ukb-a-65	Deep venous thrombosis	Phosphatidylcholine (16:0_18:2) levels	Simple mode	31	0.00134207	0.0018508	0.473989	-0.00228549	0.00496963	1.00134	0.997717	1.00498
GCST90277282	ukb-a-65	Deep venous thrombosis	Phosphatidylcholine (16:0_18:2) levels	Weighted mode	31	-0.00344656	0.000974331	0.00133714	-0.00535625	-0.00153687	0.996559	0.994658	0.998464
GCST90277283	ukb-a-65	Deep venous thrombosis	Phosphatidylcholine (16:0_18:3) levels	MR Egger	20	-0.000407723	0.00264662	0.879281	-0.0055951	0.00477966	0.999592	0.994421	1.00479
GCST90277283	ukb-a-65	Deep venous thrombosis	Phosphatidylcholine (16:0_18:3) levels	Weighted median	20	-0.00335777	0.00135406	0.0131466	-0.00601173	-0.000703805	0.996648	0.994006	0.999296
GCST90277283	ukb-a-65	Deep venous thrombosis	Phosphatidylcholine (16:0_18:3) levels	Inverse variance weighted	20	-0.00261374	0.00100001	0.00895674	-0.00457376	-0.00065371	0.99739	0.995437	0.999347
GCST90277283	ukb-a-65	Deep venous thrombosis	Phosphatidylcholine (16:0_18:3) levels	Simple mode	20	-0.00357318	0.00264849	0.193152	-0.00876422	0.00161786	0.996433	0.991274	1.00162
GCST90277283	ukb-a-65	Deep venous thrombosis	Phosphatidylcholine (16:0_18:3) levels	Weighted mode	20	-0.00375277	0.00227355	0.115249	-0.00820894	0.00070339	0.996254	0.991825	1.0007
GCST90277284	ukb-a-65	Deep venous thrombosis	Phosphatidylcholine (16:0_20:1) levels	MR Egger	11	-0.0146377	0.0136306	0.310819	-0.0413536	0.0120782	0.985469	0.95949	1.01215
GCST90277284	ukb-a-65	Deep venous thrombosis	Phosphatidylcholine (16:0_20:1) levels	Weighted median	11	-0.000268592	0.00238814	0.910451	-0.00494935	0.00441216	0.999731	0.995063	1.00442
GCST90277284	ukb-a-65	Deep venous thrombosis	Phosphatidylcholine (16:0_20:1) levels	Inverse variance weighted	11	-0.00170671	0.00236142	0.469836	-0.00633509	0.00292168	0.998295	0.993685	1.00293
GCST90277284	ukb-a-65	Deep venous thrombosis	Phosphatidylcholine (16:0_20:1) levels	Simple mode	11	0.0039016	0.00478961	0.434274	-0.00548605	0.0132892	1.00391	0.994529	1.01338
GCST90277284	ukb-a-65	Deep venous thrombosis	Phosphatidylcholine (16:0_20:1) levels	Weighted mode	11	0.00270792	0.00469571	0.576906	-0.00649567	0.0119115	1.00271	0.993525	1.01198
GCST90277285	ukb-a-65	Deep venous thrombosis	Phosphatidylcholine (16:0_20:2) levels	MR Egger	25	-0.000445276	0.00162823	0.786931	-0.00363661	0.00274606	0.999555	0.99637	1.00275
GCST90277285	ukb-a-65	Deep venous thrombosis	Phosphatidylcholine (16:0_20:2) levels	Weighted median	25	-0.0013363	0.00115351	0.246676	-0.00359718	0.000924586	0.998665	0.996409	1.00093
GCST90277285	ukb-a-65	Deep venous thrombosis	Phosphatidylcholine (16:0_20:2) levels	Inverse variance weighted	25	-0.000946715	0.000783373	0.226851	-0.00248213	0.000588696	0.999054	0.997521	1.00059
GCST90277285	ukb-a-65	Deep venous thrombosis	Phosphatidylcholine (16:0_20:2) levels	Simple mode	25	0.00102499	0.00220279	0.645901	-0.00329248	0.00534246	1.00103	0.996713	1.00536
GCST90277285	ukb-a-65	Deep venous thrombosis	Phosphatidylcholine (16:0_20:2) levels	Weighted mode	25	-0.00461212	0.00171508	0.0128212	-0.00797367	-0.00125057	0.995399	0.992058	0.99875
GCST90277286	ukb-a-65	Deep venous thrombosis	Phosphatidylcholine (16:0_20:3) levels	MR Egger	16	-0.000320152	0.00201089	0.875778	-0.00426149	0.00362119	0.99968	0.995748	1.00363
GCST90277286	ukb-a-65	Deep venous thrombosis	Phosphatidylcholine (16:0_20:3) levels	Weighted median	16	-0.00115534	0.00136944	0.398861	-0.00383943	0.00152876	0.998845	0.996168	1.00153
GCST90277286	ukb-a-65	Deep venous thrombosis	Phosphatidylcholine (16:0_20:3) levels	Inverse variance weighted	16	-0.000665629	0.00091809	0.468443	-0.00246508	0.00113383	0.999335	0.997538	1.00113
GCST90277286	ukb-a-65	Deep venous thrombosis	Phosphatidylcholine (16:0_20:3) levels	Simple mode	16	-0.000554594	0.00248332	0.826293	-0.0054219	0.00431271	0.999446	0.994593	1.00432
GCST90277286	ukb-a-65	Deep venous thrombosis	Phosphatidylcholine (16:0_20:3) levels	Weighted mode	16	-0.00237777	0.00217389	0.291304	-0.00663859	0.00188306	0.997625	0.993383	1.00188
GCST90277287	ukb-a-65	Deep venous thrombosis	Phosphatidylcholine (16:0_20:4) levels	MR Egger	23	0.00224331	0.00101741	0.0387449	0.000249194	0.00423743	1.00225	1.00025	1.00425
GCST90277287	ukb-a-65	Deep venous thrombosis	Phosphatidylcholine (16:0_20:4) levels	Weighted median	23	0.00197946	0.000582294	0.000675309	0.000838161	0.00312076	1.00198	1.00084	1.00313
GCST90277287	ukb-a-65	Deep venous thrombosis	Phosphatidylcholine (16:0_20:4) levels	Inverse variance weighted	23	0.00138032	0.000667688	0.0387052	7.16475e-05	0.00268899	1.00138	1.00007	1.00269
GCST90277287	ukb-a-65	Deep venous thrombosis	Phosphatidylcholine (16:0_20:4) levels	Simple mode	23	0.000538476	0.00207827	0.797969	-0.00353494	0.00461189	1.00054	0.996471	1.00462
GCST90277287	ukb-a-65	Deep venous thrombosis	Phosphatidylcholine (16:0_20:4) levels	Weighted mode	23	0.00197631	0.000524353	0.00105757	0.000948582	0.00300404	1.00198	1.00095	1.00301
GCST90277288	ukb-a-65	Deep venous thrombosis	Phosphatidylcholine (16:0_20:5) levels	MR Egger	22	0.00433176	0.00121729	0.00196915	0.00194586	0.00671765	1.00434	1.00195	1.00674
GCST90277288	ukb-a-65	Deep venous thrombosis	Phosphatidylcholine (16:0_20:5) levels	Weighted median	22	0.00253892	0.000891541	0.00440243	0.000791498	0.00428634	1.00254	1.00079	1.0043
GCST90277288	ukb-a-65	Deep venous thrombosis	Phosphatidylcholine (16:0_20:5) levels	Inverse variance weighted	22	0.00144468	0.000707509	0.0411592	5.79608e-05	0.00283139	1.00145	1.00006	1.00284
GCST90277288	ukb-a-65	Deep venous thrombosis	Phosphatidylcholine (16:0_20:5) levels	Simple mode	22	-0.00187992	0.00262973	0.48256	-0.00703419	0.00327435	0.998122	0.99299	1.00328
GCST90277288	ukb-a-65	Deep venous thrombosis	Phosphatidylcholine (16:0_20:5) levels	Weighted mode	22	0.00305693	0.00094389	0.00393395	0.0012069	0.00490695	1.00306	1.00121	1.00492
GCST90277289	ukb-a-65	Deep venous thrombosis	Phosphatidylcholine (16:0_22:4) levels	MR Egger	24	0.00210728	0.00186991	0.271908	-0.00155773	0.0057723	1.00211	0.998443	1.00579
GCST90277289	ukb-a-65	Deep venous thrombosis	Phosphatidylcholine (16:0_22:4) levels	Weighted median	24	-0.00108137	0.00134604	0.42176	-0.00371961	0.00155687	0.998919	0.996287	1.00156
GCST90277289	ukb-a-65	Deep venous thrombosis	Phosphatidylcholine (16:0_22:4) levels	Inverse variance weighted	24	-0.000781733	0.000924245	0.397661	-0.00259325	0.00102979	0.999219	0.99741	1.00103
GCST90277289	ukb-a-65	Deep venous thrombosis	Phosphatidylcholine (16:0_22:4) levels	Simple mode	24	-0.00445868	0.00219874	0.0543158	-0.00876822	-0.000149142	0.995551	0.99127	0.999851
GCST90277289	ukb-a-65	Deep venous thrombosis	Phosphatidylcholine (16:0_22:4) levels	Weighted mode	24	0.00360969	0.00134001	0.0129605	0.000983274	0.00623611	1.00362	1.00098	1.00626
GCST90277290	ukb-a-65	Deep venous thrombosis	Phosphatidylcholine (16:0_22:5) levels	MR Egger	28	0.00351811	0.00113712	0.0046805	0.00128935	0.00574686	1.00352	1.00129	1.00576
GCST90277290	ukb-a-65	Deep venous thrombosis	Phosphatidylcholine (16:0_22:5) levels	Weighted median	28	0.00265895	0.000855612	0.00188571	0.000981956	0.00433595	1.00266	1.00098	1.00435
GCST90277290	ukb-a-65	Deep venous thrombosis	Phosphatidylcholine (16:0_22:5) levels	Inverse variance weighted	28	0.00109804	0.000711958	0.123004	-0.000297395	0.00249348	1.0011	0.999703	1.0025
GCST90277290	ukb-a-65	Deep venous thrombosis	Phosphatidylcholine (16:0_22:5) levels	Simple mode	28	-0.000281569	0.00229485	0.903257	-0.00477947	0.00421633	0.999718	0.995232	1.00423
GCST90277290	ukb-a-65	Deep venous thrombosis	Phosphatidylcholine (16:0_22:5) levels	Weighted mode	28	0.00276593	0.00083013	0.00250941	0.00113887	0.00439298	1.00277	1.00114	1.0044
GCST90277291	ukb-a-65	Deep venous thrombosis	Phosphatidylcholine (16:0_22:6) levels	MR Egger	22	0.00225923	0.00242867	0.363343	-0.00250096	0.00701941	1.00226	0.997502	1.00704
GCST90277291	ukb-a-65	Deep venous thrombosis	Phosphatidylcholine (16:0_22:6) levels	Weighted median	22	0.0010917	0.00129798	0.400307	-0.00145234	0.00363574	1.00109	0.998549	1.00364
GCST90277291	ukb-a-65	Deep venous thrombosis	Phosphatidylcholine (16:0_22:6) levels	Inverse variance weighted	22	0.000409245	0.0010814	0.705103	-0.00171029	0.00252878	1.00041	0.998291	1.00253
GCST90277291	ukb-a-65	Deep venous thrombosis	Phosphatidylcholine (16:0_22:6) levels	Simple mode	22	0.00150137	0.00281344	0.599194	-0.00401298	0.00701571	1.0015	0.995995	1.00704
GCST90277291	ukb-a-65	Deep venous thrombosis	Phosphatidylcholine (16:0_22:6) levels	Weighted mode	22	0.00181642	0.0027052	0.509249	-0.00348577	0.00711861	1.00182	0.99652	1.00714
GCST90277292	ukb-a-65	Deep venous thrombosis	Phosphatidylcholine (16:1_18:0) levels	MR Egger	18	0.00238151	0.0024111	0.33799	-0.00234426	0.00710727	1.00238	0.997658	1.00713
GCST90277292	ukb-a-65	Deep venous thrombosis	Phosphatidylcholine (16:1_18:0) levels	Weighted median	18	-0.0024684	0.00139503	0.0768241	-0.00520267	0.000265868	0.997535	0.994811	1.00027
GCST90277292	ukb-a-65	Deep venous thrombosis	Phosphatidylcholine (16:1_18:0) levels	Inverse variance weighted	18	-0.00265821	0.00107625	0.0135153	-0.00476765	-0.000548773	0.997345	0.995244	0.999451
GCST90277292	ukb-a-65	Deep venous thrombosis	Phosphatidylcholine (16:1_18:0) levels	Simple mode	18	-0.00157714	0.00250004	0.53653	-0.00647722	0.00332293	0.998424	0.993544	1.00333
GCST90277292	ukb-a-65	Deep venous thrombosis	Phosphatidylcholine (16:1_18:0) levels	Weighted mode	18	-0.0036924	0.00250686	0.159048	-0.00860585	0.00122106	0.996314	0.991431	1.00122
GCST90277293	ukb-a-65	Deep venous thrombosis	Phosphatidylcholine (16:1_18:1) levels	MR Egger	25	-0.00181098	0.00235244	0.449236	-0.00642175	0.0027998	0.998191	0.993599	1.0028
GCST90277293	ukb-a-65	Deep venous thrombosis	Phosphatidylcholine (16:1_18:1) levels	Weighted median	25	-0.00208034	0.00114513	0.0692657	-0.00432479	0.000164117	0.997922	0.995685	1.00016
GCST90277293	ukb-a-65	Deep venous thrombosis	Phosphatidylcholine (16:1_18:1) levels	Inverse variance weighted	25	-0.0022762	0.000796028	0.00424386	-0.00383641	-0.000715982	0.997726	0.996171	0.999284
GCST90277293	ukb-a-65	Deep venous thrombosis	Phosphatidylcholine (16:1_18:1) levels	Simple mode	25	0.000507711	0.00229955	0.827125	-0.0039994	0.00501482	1.00051	0.996009	1.00503
GCST90277293	ukb-a-65	Deep venous thrombosis	Phosphatidylcholine (16:1_18:1) levels	Weighted mode	25	0.000203007	0.00240026	0.933299	-0.0045015	0.00490751	1.0002	0.995509	1.00492
GCST90277294	ukb-a-65	Deep venous thrombosis	Phosphatidylcholine (16:1_18:2) levels	MR Egger	24	-0.00269596	0.00124485	0.0414473	-0.00513586	-0.000256048	0.997308	0.994877	0.999744
GCST90277294	ukb-a-65	Deep venous thrombosis	Phosphatidylcholine (16:1_18:2) levels	Weighted median	24	-0.00311182	0.000919897	0.000717523	-0.00491482	-0.00130883	0.996893	0.995097	0.998692
GCST90277294	ukb-a-65	Deep venous thrombosis	Phosphatidylcholine (16:1_18:2) levels	Inverse variance weighted	24	-0.002048	0.000633942	0.00123539	-0.00329053	-0.000805476	0.997954	0.996715	0.999195
GCST90277294	ukb-a-65	Deep venous thrombosis	Phosphatidylcholine (16:1_18:2) levels	Simple mode	24	-0.000373829	0.00194891	0.849571	-0.00419369	0.00344603	0.999626	0.995815	1.00345
GCST90277294	ukb-a-65	Deep venous thrombosis	Phosphatidylcholine (16:1_18:2) levels	Weighted mode	24	-0.00312621	0.000915499	0.00237211	-0.00492059	-0.00133183	0.996879	0.995091	0.998669
GCST90277295	ukb-a-65	Deep venous thrombosis	Phosphatidylcholine (16:1_20:4) levels	MR Egger	17	0.00442156	0.00149746	0.00987875	0.00148655	0.00735658	1.00443	1.00149	1.00738
GCST90277295	ukb-a-65	Deep venous thrombosis	Phosphatidylcholine (16:1_20:4) levels	Weighted median	17	0.00386842	0.00105268	0.000237996	0.00180517	0.00593167	1.00388	1.00181	1.00595
GCST90277295	ukb-a-65	Deep venous thrombosis	Phosphatidylcholine (16:1_20:4) levels	Inverse variance weighted	17	0.00209945	0.000781462	0.00721915	0.000567781	0.00363111	1.0021	1.00057	1.00364
GCST90277295	ukb-a-65	Deep venous thrombosis	Phosphatidylcholine (16:1_20:4) levels	Simple mode	17	0.00240747	0.00226204	0.302996	-0.00202613	0.00684107	1.00241	0.997976	1.00686
GCST90277295	ukb-a-65	Deep venous thrombosis	Phosphatidylcholine (16:1_20:4) levels	Weighted mode	17	0.00365367	0.00100071	0.00215374	0.00169229	0.00561506	1.00366	1.00169	1.00563
GCST90277296	ukb-a-65	Deep venous thrombosis	Phosphatidylcholine (17:0_18:1) levels	MR Egger	15	0.00333529	0.00362132	0.373819	-0.0037625	0.0104331	1.00334	0.996245	1.01049
GCST90277296	ukb-a-65	Deep venous thrombosis	Phosphatidylcholine (17:0_18:1) levels	Weighted median	15	-0.000368317	0.00153662	0.810568	-0.0033801	0.00264346	0.999632	0.996626	1.00265
GCST90277296	ukb-a-65	Deep venous thrombosis	Phosphatidylcholine (17:0_18:1) levels	Inverse variance weighted	15	-0.00151504	0.00115168	0.18834	-0.00377232	0.00074225	0.998486	0.996235	1.00074
GCST90277296	ukb-a-65	Deep venous thrombosis	Phosphatidylcholine (17:0_18:1) levels	Simple mode	15	-3.38904e-05	0.00255533	0.989605	-0.00504233	0.00497455	0.999966	0.99497	1.00499
GCST90277296	ukb-a-65	Deep venous thrombosis	Phosphatidylcholine (17:0_18:1) levels	Weighted mode	15	-0.000183232	0.00234268	0.938764	-0.00477489	0.00440842	0.999817	0.995236	1.00442
GCST90277297	ukb-a-65	Deep venous thrombosis	Phosphatidylcholine (17:0_18:2) levels	MR Egger	25	-0.00126144	0.00177857	0.485301	-0.00474743	0.00222455	0.998739	0.995264	1.00223
GCST90277297	ukb-a-65	Deep venous thrombosis	Phosphatidylcholine (17:0_18:2) levels	Weighted median	25	-0.00366576	0.0010714	0.000622843	-0.0057657	-0.00156581	0.996341	0.994251	0.998435
GCST90277297	ukb-a-65	Deep venous thrombosis	Phosphatidylcholine (17:0_18:2) levels	Inverse variance weighted	25	-0.00251763	0.000724372	0.000509703	-0.0039374	-0.00109786	0.997486	0.99607	0.998903
GCST90277297	ukb-a-65	Deep venous thrombosis	Phosphatidylcholine (17:0_18:2) levels	Simple mode	25	-0.00385308	0.00217695	0.0894412	-0.00811991	0.000413739	0.996154	0.991913	1.00041
GCST90277297	ukb-a-65	Deep venous thrombosis	Phosphatidylcholine (17:0_18:2) levels	Weighted mode	25	-0.00423931	0.00127122	0.00276618	-0.0067309	-0.00174771	0.99577	0.993292	0.998254
GCST90277298	ukb-a-65	Deep venous thrombosis	Phosphatidylcholine (17:0_20:4) levels	MR Egger	28	0.0021205	0.000795039	0.0129871	0.000562225	0.00367878	1.00212	1.00056	1.00369
GCST90277298	ukb-a-65	Deep venous thrombosis	Phosphatidylcholine (17:0_20:4) levels	Weighted median	28	0.00217269	0.000639165	0.000675673	0.000919928	0.00342545	1.00218	1.00092	1.00343
GCST90277298	ukb-a-65	Deep venous thrombosis	Phosphatidylcholine (17:0_20:4) levels	Inverse variance weighted	28	0.00197835	0.000513882	0.000118207	0.000971142	0.00298556	1.00198	1.00097	1.00299
GCST90277298	ukb-a-65	Deep venous thrombosis	Phosphatidylcholine (17:0_20:4) levels	Simple mode	28	0.00143371	0.00193185	0.464408	-0.00235272	0.00522014	1.00143	0.99765	1.00523
GCST90277298	ukb-a-65	Deep venous thrombosis	Phosphatidylcholine (17:0_20:4) levels	Weighted mode	28	0.00221961	0.000643131	0.00185119	0.000959071	0.00348014	1.00222	1.00096	1.00349
GCST90277299	ukb-a-65	Deep venous thrombosis	Phosphatidylcholine (18:0_18:1) levels	MR Egger	26	0.00178345	0.0030486	0.564005	-0.00419182	0.00775871	1.00179	0.995817	1.00779
GCST90277299	ukb-a-65	Deep venous thrombosis	Phosphatidylcholine (18:0_18:1) levels	Weighted median	26	0.0015369	0.00124685	0.217715	-0.000906926	0.00398073	1.00154	0.999093	1.00399
GCST90277299	ukb-a-65	Deep venous thrombosis	Phosphatidylcholine (18:0_18:1) levels	Inverse variance weighted	26	-0.000536125	0.00106769	0.615573	-0.0026288	0.00155655	0.999464	0.997375	1.00156
GCST90277299	ukb-a-65	Deep venous thrombosis	Phosphatidylcholine (18:0_18:1) levels	Simple mode	26	0.00312048	0.00282036	0.279082	-0.00240743	0.00864839	1.00313	0.997595	1.00869
GCST90277299	ukb-a-65	Deep venous thrombosis	Phosphatidylcholine (18:0_18:1) levels	Weighted mode	26	0.00297739	0.0023335	0.213707	-0.00159627	0.00755105	1.00298	0.998405	1.00758
GCST90277300	ukb-a-65	Deep venous thrombosis	Phosphatidylcholine (18:0_18:2) levels	MR Egger	31	-0.00457185	0.00200813	0.0303676	-0.00850779	-0.000635914	0.995439	0.991528	0.999364
GCST90277300	ukb-a-65	Deep venous thrombosis	Phosphatidylcholine (18:0_18:2) levels	Weighted median	31	-0.00333544	0.00107013	0.00182782	-0.00543289	-0.001238	0.99667	0.994582	0.998763
GCST90277300	ukb-a-65	Deep venous thrombosis	Phosphatidylcholine (18:0_18:2) levels	Inverse variance weighted	31	-0.00271826	0.000771284	0.000424543	-0.00422998	-0.00120655	0.997285	0.995779	0.998794
GCST90277300	ukb-a-65	Deep venous thrombosis	Phosphatidylcholine (18:0_18:2) levels	Simple mode	31	-0.00160118	0.00196913	0.422545	-0.00546067	0.00225832	0.9984	0.994554	1.00226
GCST90277300	ukb-a-65	Deep venous thrombosis	Phosphatidylcholine (18:0_18:2) levels	Weighted mode	31	-0.00439099	0.00129053	0.00191112	-0.00692043	-0.00186155	0.995619	0.993103	0.99814
GCST90277301	ukb-a-65	Deep venous thrombosis	Phosphatidylcholine (18:0_18:3) levels	MR Egger	20	0.00145621	0.001623	0.381441	-0.00172488	0.00463729	1.00146	0.998277	1.00465
GCST90277301	ukb-a-65	Deep venous thrombosis	Phosphatidylcholine (18:0_18:3) levels	Weighted median	20	-0.00162838	0.00119227	0.172007	-0.00396522	0.000708466	0.998373	0.996043	1.00071
GCST90277301	ukb-a-65	Deep venous thrombosis	Phosphatidylcholine (18:0_18:3) levels	Inverse variance weighted	20	-0.00136524	0.000887151	0.123829	-0.00310405	0.00037358	0.998636	0.996901	1.00037
GCST90277301	ukb-a-65	Deep venous thrombosis	Phosphatidylcholine (18:0_18:3) levels	Simple mode	20	-0.00211139	0.00192171	0.285626	-0.00587794	0.00165517	0.997891	0.994139	1.00166
GCST90277301	ukb-a-65	Deep venous thrombosis	Phosphatidylcholine (18:0_18:3) levels	Weighted mode	20	-0.00195885	0.00173267	0.272318	-0.00535489	0.00143718	0.998043	0.994659	1.00144
GCST90277302	ukb-a-65	Deep venous thrombosis	Phosphatidylcholine (18:0_20:2) levels	MR Egger	16	-0.00489012	0.00163923	0.00987538	-0.00810302	-0.00167722	0.995122	0.99193	0.998324
GCST90277302	ukb-a-65	Deep venous thrombosis	Phosphatidylcholine (18:0_20:2) levels	Weighted median	16	-0.00420217	0.0011713	0.000333709	-0.00649791	-0.00190643	0.995807	0.993523	0.998095
GCST90277302	ukb-a-65	Deep venous thrombosis	Phosphatidylcholine (18:0_20:2) levels	Inverse variance weighted	16	-0.0033249	0.000776896	1.8713e-05	-0.00484761	-0.00180218	0.996681	0.995164	0.998199
GCST90277302	ukb-a-65	Deep venous thrombosis	Phosphatidylcholine (18:0_20:2) levels	Simple mode	16	-0.00333549	0.00202941	0.121054	-0.00731313	0.00064215	0.99667	0.992714	1.00064
GCST90277302	ukb-a-65	Deep venous thrombosis	Phosphatidylcholine (18:0_20:2) levels	Weighted mode	16	-0.00410713	0.00121655	0.0041572	-0.00649157	-0.00172269	0.995901	0.993529	0.998279
GCST90277303	ukb-a-65	Deep venous thrombosis	Phosphatidylcholine (18:0_20:3) levels	MR Egger	24	-9.25475e-05	0.00209367	0.965141	-0.00419615	0.00401105	0.999907	0.995813	1.00402
GCST90277303	ukb-a-65	Deep venous thrombosis	Phosphatidylcholine (18:0_20:3) levels	Weighted median	24	-0.000929886	0.00116124	0.423264	-0.00320591	0.00134614	0.999071	0.996799	1.00135
GCST90277303	ukb-a-65	Deep venous thrombosis	Phosphatidylcholine (18:0_20:3) levels	Inverse variance weighted	24	-0.00044788	0.000849126	0.597875	-0.00211217	0.00121641	0.999552	0.99789	1.00122
GCST90277303	ukb-a-65	Deep venous thrombosis	Phosphatidylcholine (18:0_20:3) levels	Simple mode	24	-0.00154713	0.00215058	0.47914	-0.00576228	0.00266801	0.998454	0.994254	1.00267
GCST90277303	ukb-a-65	Deep venous thrombosis	Phosphatidylcholine (18:0_20:3) levels	Weighted mode	24	-0.00258333	0.00210717	0.232615	-0.00671339	0.00154673	0.99742	0.993309	1.00155
GCST90277304	ukb-a-65	Deep venous thrombosis	Phosphatidylcholine (18:0_20:4) levels	MR Egger	26	0.00214395	0.000627965	0.00227713	0.000913137	0.00337476	1.00215	1.00091	1.00338
GCST90277304	ukb-a-65	Deep venous thrombosis	Phosphatidylcholine (18:0_20:4) levels	Weighted median	26	0.0017607	0.000515815	0.000641511	0.0007497	0.0027717	1.00176	1.00075	1.00278
GCST90277304	ukb-a-65	Deep venous thrombosis	Phosphatidylcholine (18:0_20:4) levels	Inverse variance weighted	26	0.00138804	0.000459761	0.0025358	0.000486904	0.00228917	1.00139	1.00049	1.00229
GCST90277304	ukb-a-65	Deep venous thrombosis	Phosphatidylcholine (18:0_20:4) levels	Simple mode	26	0.000585116	0.00179478	0.74713	-0.00293265	0.00410288	1.00059	0.997072	1.00411
GCST90277304	ukb-a-65	Deep venous thrombosis	Phosphatidylcholine (18:0_20:4) levels	Weighted mode	26	0.00169732	0.000492057	0.00200375	0.000732889	0.00266175	1.0017	1.00073	1.00267
GCST90277305	ukb-a-65	Deep venous thrombosis	Phosphatidylcholine (18:0_20:5) levels	MR Egger	19	0.00456289	0.0010881	0.000610195	0.00243021	0.00669556	1.00457	1.00243	1.00672
GCST90277305	ukb-a-65	Deep venous thrombosis	Phosphatidylcholine (18:0_20:5) levels	Weighted median	19	0.00275907	0.000838786	0.00100413	0.00111505	0.0044031	1.00276	1.00112	1.00441
GCST90277305	ukb-a-65	Deep venous thrombosis	Phosphatidylcholine (18:0_20:5) levels	Inverse variance weighted	19	0.00189477	0.000747212	0.0112196	0.000430231	0.0033593	1.0019	1.00043	1.00336
GCST90277305	ukb-a-65	Deep venous thrombosis	Phosphatidylcholine (18:0_20:5) levels	Simple mode	19	0.0010158	0.00246457	0.685088	-0.00381475	0.00584635	1.00102	0.996193	1.00586
GCST90277305	ukb-a-65	Deep venous thrombosis	Phosphatidylcholine (18:0_20:5) levels	Weighted mode	19	0.00276905	0.000876069	0.00540913	0.00105195	0.00448614	1.00277	1.00105	1.0045
GCST90277306	ukb-a-65	Deep venous thrombosis	Phosphatidylcholine (18:0_22:5) levels	MR Egger	26	0.00537898	0.00191558	0.00974593	0.00162444	0.00913352	1.00539	1.00163	1.00918
GCST90277306	ukb-a-65	Deep venous thrombosis	Phosphatidylcholine (18:0_22:5) levels	Weighted median	26	0.00331283	0.00110459	0.00270737	0.00114783	0.00547783	1.00332	1.00115	1.00549
GCST90277306	ukb-a-65	Deep venous thrombosis	Phosphatidylcholine (18:0_22:5) levels	Inverse variance weighted	26	0.00101194	0.000958699	0.29118	-0.000867108	0.00289099	1.00101	0.999133	1.0029
GCST90277306	ukb-a-65	Deep venous thrombosis	Phosphatidylcholine (18:0_22:5) levels	Simple mode	26	-0.000607745	0.00244024	0.805356	-0.00539061	0.00417512	0.999392	0.994624	1.00418
GCST90277306	ukb-a-65	Deep venous thrombosis	Phosphatidylcholine (18:0_22:5) levels	Weighted mode	26	0.00388044	0.00118717	0.00313893	0.00155359	0.00620729	1.00389	1.00155	1.00623
GCST90277307	ukb-a-65	Deep venous thrombosis	Phosphatidylcholine (18:0_22:6) levels	MR Egger	23	0.0054764	0.00431841	0.218624	-0.00298769	0.0139405	1.00549	0.997017	1.01404
GCST90277307	ukb-a-65	Deep venous thrombosis	Phosphatidylcholine (18:0_22:6) levels	Weighted median	23	0.00143401	0.00143984	0.319272	-0.00138807	0.0042561	1.00144	0.998613	1.00427
GCST90277307	ukb-a-65	Deep venous thrombosis	Phosphatidylcholine (18:0_22:6) levels	Inverse variance weighted	23	0.00102287	0.00132823	0.441242	-0.00158046	0.00362619	1.00102	0.998421	1.00363
GCST90277307	ukb-a-65	Deep venous thrombosis	Phosphatidylcholine (18:0_22:6) levels	Simple mode	23	0.0019174	0.00282056	0.503725	-0.00361089	0.0074457	1.00192	0.996396	1.00747
GCST90277307	ukb-a-65	Deep venous thrombosis	Phosphatidylcholine (18:0_22:6) levels	Weighted mode	23	0.0032725	0.00221525	0.153779	-0.00106939	0.0076144	1.00328	0.998931	1.00764
GCST90277308	ukb-a-65	Deep venous thrombosis	Phosphatidylcholine (18:1_18:1) levels	MR Egger	19	-0.0018454	0.00318427	0.56983	-0.00808657	0.00439578	0.998156	0.991946	1.00441
GCST90277308	ukb-a-65	Deep venous thrombosis	Phosphatidylcholine (18:1_18:1) levels	Weighted median	19	-0.00280963	0.00132095	0.0334221	-0.0053987	-0.000220566	0.997194	0.994616	0.999779
GCST90277308	ukb-a-65	Deep venous thrombosis	Phosphatidylcholine (18:1_18:1) levels	Inverse variance weighted	19	-0.0024139	0.00119083	0.0426553	-0.00474793	-7.9869e-05	0.997589	0.995263	0.99992
GCST90277308	ukb-a-65	Deep venous thrombosis	Phosphatidylcholine (18:1_18:1) levels	Simple mode	19	-0.0024339	0.00229985	0.303922	-0.0069416	0.00207381	0.997569	0.993082	1.00208
GCST90277308	ukb-a-65	Deep venous thrombosis	Phosphatidylcholine (18:1_18:1) levels	Weighted mode	19	-0.00360908	0.0016684	0.0442274	-0.00687915	-0.000339006	0.996397	0.993144	0.999661
GCST90277309	ukb-a-65	Deep venous thrombosis	Phosphatidylcholine (18:1_18:2) levels	MR Egger	20	-0.00243762	0.00125234	0.0673814	-0.00489221	1.69738e-05	0.997565	0.99512	1.00002
GCST90277309	ukb-a-65	Deep venous thrombosis	Phosphatidylcholine (18:1_18:2) levels	Weighted median	20	-0.00302923	0.000874769	0.000534407	-0.00474378	-0.00131468	0.996975	0.995267	0.998686
GCST90277309	ukb-a-65	Deep venous thrombosis	Phosphatidylcholine (18:1_18:2) levels	Inverse variance weighted	20	-0.00210663	0.000650214	0.00119572	-0.00338104	-0.000832208	0.997896	0.996625	0.999168
GCST90277309	ukb-a-65	Deep venous thrombosis	Phosphatidylcholine (18:1_18:2) levels	Simple mode	20	-0.00255411	0.00166312	0.141089	-0.00581382	0.000705604	0.997449	0.994203	1.00071
GCST90277309	ukb-a-65	Deep venous thrombosis	Phosphatidylcholine (18:1_18:2) levels	Weighted mode	20	-0.00304278	0.000899033	0.00311158	-0.00480489	-0.00128068	0.996962	0.995207	0.99872
GCST90277310	ukb-a-65	Deep venous thrombosis	Phosphatidylcholine (18:1_18:3) levels	MR Egger	14	0.00630687	0.00326521	0.0773745	-9.29352e-05	0.0127067	1.00633	0.999907	1.01279
GCST90277310	ukb-a-65	Deep venous thrombosis	Phosphatidylcholine (18:1_18:3) levels	Weighted median	14	0.00113602	0.00157996	0.472128	-0.0019607	0.00423274	1.00114	0.998041	1.00424
GCST90277310	ukb-a-65	Deep venous thrombosis	Phosphatidylcholine (18:1_18:3) levels	Inverse variance weighted	14	-0.000638847	0.00157227	0.684506	-0.00372049	0.0024428	0.999361	0.996286	1.00245
GCST90277310	ukb-a-65	Deep venous thrombosis	Phosphatidylcholine (18:1_18:3) levels	Simple mode	14	0.00208781	0.00259051	0.43477	-0.00298959	0.00716521	1.00209	0.997015	1.00719
GCST90277310	ukb-a-65	Deep venous thrombosis	Phosphatidylcholine (18:1_18:3) levels	Weighted mode	14	0.00262063	0.0023101	0.277103	-0.00190717	0.00714842	1.00262	0.998095	1.00717
GCST90277311	ukb-a-65	Deep venous thrombosis	Phosphatidylcholine (18:1_20:2) levels	MR Egger	20	-0.00287895	0.00128551	0.0379838	-0.00539854	-0.000359359	0.997125	0.994616	0.999641
GCST90277311	ukb-a-65	Deep venous thrombosis	Phosphatidylcholine (18:1_20:2) levels	Weighted median	20	-0.00251206	0.000779382	0.00126792	-0.00403965	-0.000984472	0.997491	0.995968	0.999016
GCST90277311	ukb-a-65	Deep venous thrombosis	Phosphatidylcholine (18:1_20:2) levels	Inverse variance weighted	20	-0.00139493	0.000684414	0.0415358	-0.00273639	-5.34813e-05	0.998606	0.997267	0.999947
GCST90277311	ukb-a-65	Deep venous thrombosis	Phosphatidylcholine (18:1_20:2) levels	Simple mode	20	-0.00076668	0.00197853	0.702693	-0.0046446	0.00311124	0.999234	0.995366	1.00312
GCST90277311	ukb-a-65	Deep venous thrombosis	Phosphatidylcholine (18:1_20:2) levels	Weighted mode	20	-0.0024754	0.000826447	0.00743994	-0.00409523	-0.000855559	0.997528	0.995913	0.999145
GCST90277312	ukb-a-65	Deep venous thrombosis	Phosphatidylcholine (18:1_20:3) levels	MR Egger	21	3.75014e-05	0.00239946	0.987693	-0.00466545	0.00474045	1.00004	0.995345	1.00475
GCST90277312	ukb-a-65	Deep venous thrombosis	Phosphatidylcholine (18:1_20:3) levels	Weighted median	21	-0.00140801	0.00121572	0.246796	-0.00379083	0.000974807	0.998593	0.996216	1.00098
GCST90277312	ukb-a-65	Deep venous thrombosis	Phosphatidylcholine (18:1_20:3) levels	Inverse variance weighted	21	-0.000643496	0.000845444	0.446577	-0.00230057	0.00101357	0.999357	0.997702	1.00101
GCST90277312	ukb-a-65	Deep venous thrombosis	Phosphatidylcholine (18:1_20:3) levels	Simple mode	21	-0.00286081	0.00243008	0.252917	-0.00762376	0.00190215	0.997143	0.992405	1.0019
GCST90277312	ukb-a-65	Deep venous thrombosis	Phosphatidylcholine (18:1_20:3) levels	Weighted mode	21	-0.00329149	0.00217987	0.146695	-0.00756404	0.000981057	0.996714	0.992464	1.00098
GCST90277313	ukb-a-65	Deep venous thrombosis	Phosphatidylcholine (18:1_20:4) levels	MR Egger	26	0.0035873	0.000960112	0.00102295	0.00170548	0.00546912	1.00359	1.00171	1.00548
GCST90277313	ukb-a-65	Deep venous thrombosis	Phosphatidylcholine (18:1_20:4) levels	Weighted median	26	0.00232794	0.000653722	0.000369358	0.00104665	0.00360924	1.00233	1.00105	1.00362
GCST90277313	ukb-a-65	Deep venous thrombosis	Phosphatidylcholine (18:1_20:4) levels	Inverse variance weighted	26	0.00125918	0.000711339	0.076701	-0.000135043	0.00265341	1.00126	0.999865	1.00266
GCST90277313	ukb-a-65	Deep venous thrombosis	Phosphatidylcholine (18:1_20:4) levels	Simple mode	26	0.00116296	0.00208846	0.58258	-0.00293042	0.00525635	1.00116	0.997074	1.00527
GCST90277313	ukb-a-65	Deep venous thrombosis	Phosphatidylcholine (18:1_20:4) levels	Weighted mode	26	0.00223132	0.000701241	0.00388384	0.000856885	0.00360575	1.00223	1.00086	1.00361
GCST90277314	ukb-a-65	Deep venous thrombosis	Phosphatidylcholine (18:2_18:2) levels	MR Egger	22	-0.00354413	0.00190302	0.0773086	-0.00727405	0.000185793	0.996462	0.992752	1.00019
GCST90277314	ukb-a-65	Deep venous thrombosis	Phosphatidylcholine (18:2_18:2) levels	Weighted median	22	-0.00293514	0.00114469	0.0103434	-0.00517874	-0.000691546	0.997069	0.994835	0.999309
GCST90277314	ukb-a-65	Deep venous thrombosis	Phosphatidylcholine (18:2_18:2) levels	Inverse variance weighted	22	-0.00172	0.000848429	0.0426343	-0.00338292	-5.70784e-05	0.998281	0.996623	0.999943
GCST90277314	ukb-a-65	Deep venous thrombosis	Phosphatidylcholine (18:2_18:2) levels	Simple mode	22	-0.0030375	0.00249113	0.236241	-0.00792012	0.00184513	0.996967	0.992111	1.00185
GCST90277314	ukb-a-65	Deep venous thrombosis	Phosphatidylcholine (18:2_18:2) levels	Weighted mode	22	-0.00410271	0.00155885	0.0155865	-0.00715806	-0.00104736	0.995906	0.992867	0.998953
GCST90277315	ukb-a-65	Deep venous thrombosis	Phosphatidylcholine (18:2_20:1) levels	MR Egger	18	-0.00390258	0.00167137	0.0328998	-0.00717847	-0.000626688	0.996105	0.992847	0.999374
GCST90277315	ukb-a-65	Deep venous thrombosis	Phosphatidylcholine (18:2_20:1) levels	Weighted median	18	-0.00422815	0.0010443	5.14805e-05	-0.00627497	-0.00218133	0.995781	0.993745	0.997821
GCST90277315	ukb-a-65	Deep venous thrombosis	Phosphatidylcholine (18:2_20:1) levels	Inverse variance weighted	18	-0.00228152	0.000858343	0.00785934	-0.00396387	-0.000599169	0.997721	0.996044	0.999401
GCST90277315	ukb-a-65	Deep venous thrombosis	Phosphatidylcholine (18:2_20:1) levels	Simple mode	18	-0.00383466	0.00239188	0.127307	-0.00852274	0.000853422	0.996173	0.991513	1.00085
GCST90277315	ukb-a-65	Deep venous thrombosis	Phosphatidylcholine (18:2_20:1) levels	Weighted mode	18	-0.0041	0.00107788	0.00141922	-0.00621264	-0.00198735	0.995908	0.993807	0.998015
GCST90277316	ukb-a-65	Deep venous thrombosis	Phosphatidylcholine (18:2_20:3) levels	MR Egger	17	-0.00679404	0.00349545	0.0709386	-0.0136451	5.70394e-05	0.993229	0.986448	1.00006
GCST90277316	ukb-a-65	Deep venous thrombosis	Phosphatidylcholine (18:2_20:3) levels	Weighted median	17	-0.00301984	0.0016267	0.0633939	-0.00620817	0.000168495	0.996985	0.993811	1.00017
GCST90277316	ukb-a-65	Deep venous thrombosis	Phosphatidylcholine (18:2_20:3) levels	Inverse variance weighted	17	-0.00353293	0.00132277	0.00756559	-0.00612555	-0.000940309	0.996473	0.993893	0.99906
GCST90277316	ukb-a-65	Deep venous thrombosis	Phosphatidylcholine (18:2_20:3) levels	Simple mode	17	-8.1312e-05	0.00302604	0.978895	-0.00601235	0.00584973	0.999919	0.994006	1.00587
GCST90277316	ukb-a-65	Deep venous thrombosis	Phosphatidylcholine (18:2_20:3) levels	Weighted mode	17	-0.00481332	0.00207345	0.0337915	-0.00887729	-0.000749345	0.995198	0.991162	0.999251
GCST90277317	ukb-a-65	Deep venous thrombosis	Phosphatidylcholine (18:2_20:4) levels	MR Egger	28	0.000862608	0.00221954	0.700705	-0.0034877	0.00521291	1.00086	0.996518	1.00523
GCST90277317	ukb-a-65	Deep venous thrombosis	Phosphatidylcholine (18:2_20:4) levels	Weighted median	28	8.24423e-05	0.00115003	0.942851	-0.00217161	0.00233649	1.00008	0.997831	1.00234
GCST90277317	ukb-a-65	Deep venous thrombosis	Phosphatidylcholine (18:2_20:4) levels	Inverse variance weighted	28	0.000512111	0.000842925	0.543493	-0.00114002	0.00216424	1.00051	0.998861	1.00217
GCST90277317	ukb-a-65	Deep venous thrombosis	Phosphatidylcholine (18:2_20:4) levels	Simple mode	28	-0.00242741	0.00255289	0.350117	-0.00743108	0.00257626	0.997576	0.992596	1.00258
GCST90277317	ukb-a-65	Deep venous thrombosis	Phosphatidylcholine (18:2_20:4) levels	Weighted mode	28	-0.00264686	0.00319088	0.414091	-0.00890099	0.00360727	0.997357	0.991139	1.00361
GCST90277318	ukb-a-65	Deep venous thrombosis	Phosphatidylcholine (O-16:0_16:0) levels	MR Egger	18	-0.0023136	0.00207944	0.282315	-0.00638931	0.0017621	0.997689	0.993631	1.00176
GCST90277318	ukb-a-65	Deep venous thrombosis	Phosphatidylcholine (O-16:0_16:0) levels	Weighted median	18	-0.00119902	0.00128119	0.349341	-0.00371015	0.00131211	0.998802	0.996297	1.00131
GCST90277318	ukb-a-65	Deep venous thrombosis	Phosphatidylcholine (O-16:0_16:0) levels	Inverse variance weighted	18	-0.000990801	0.000937698	0.29068	-0.00282869	0.000847087	0.99901	0.997175	1.00085
GCST90277318	ukb-a-65	Deep venous thrombosis	Phosphatidylcholine (O-16:0_16:0) levels	Simple mode	18	-0.00324588	0.00209831	0.140301	-0.00735857	0.000866815	0.996759	0.992668	1.00087
GCST90277318	ukb-a-65	Deep venous thrombosis	Phosphatidylcholine (O-16:0_16:0) levels	Weighted mode	18	-0.00252485	0.00192277	0.206588	-0.00629347	0.00124378	0.997478	0.993726	1.00124
GCST90277319	ukb-a-65	Deep venous thrombosis	Phosphatidylcholine (O-16:0_16:1) levels	MR Egger	15	-0.0027488	0.00399039	0.503024	-0.01057	0.00507237	0.997255	0.989486	1.00509
GCST90277319	ukb-a-65	Deep venous thrombosis	Phosphatidylcholine (O-16:0_16:1) levels	Weighted median	15	-0.00302655	0.00131038	0.0209065	-0.00559489	-0.0004582	0.996978	0.994421	0.999542
GCST90277319	ukb-a-65	Deep venous thrombosis	Phosphatidylcholine (O-16:0_16:1) levels	Inverse variance weighted	15	-0.00227616	0.000959224	0.017648	-0.00415624	-0.000396084	0.997726	0.995852	0.999604
GCST90277319	ukb-a-65	Deep venous thrombosis	Phosphatidylcholine (O-16:0_16:1) levels	Simple mode	15	-0.00269273	0.0022367	0.248595	-0.00707667	0.00169121	0.997311	0.992948	1.00169
GCST90277319	ukb-a-65	Deep venous thrombosis	Phosphatidylcholine (O-16:0_16:1) levels	Weighted mode	15	-0.00301121	0.00194182	0.143276	-0.00681717	0.000794753	0.996993	0.993206	1.0008
GCST90277320	ukb-a-65	Deep venous thrombosis	Phosphatidylcholine (O-16:0_18:1) levels	MR Egger	21	0.000237966	0.00232803	0.919655	-0.00432498	0.00480091	1.00024	0.995684	1.00481
GCST90277320	ukb-a-65	Deep venous thrombosis	Phosphatidylcholine (O-16:0_18:1) levels	Weighted median	21	-0.00227855	0.0011609	0.0496763	-0.00455391	-3.18209e-06	0.997724	0.995456	0.999997
GCST90277320	ukb-a-65	Deep venous thrombosis	Phosphatidylcholine (O-16:0_18:1) levels	Inverse variance weighted	21	-0.00236896	0.000880695	0.00714799	-0.00409512	-0.000642793	0.997634	0.995913	0.999357
GCST90277320	ukb-a-65	Deep venous thrombosis	Phosphatidylcholine (O-16:0_18:1) levels	Simple mode	21	-0.00275107	0.00207059	0.198928	-0.00680941	0.00130728	0.997253	0.993214	1.00131
GCST90277320	ukb-a-65	Deep venous thrombosis	Phosphatidylcholine (O-16:0_18:1) levels	Weighted mode	21	-0.00249948	0.00169065	0.154875	-0.00581316	0.000814198	0.997504	0.994204	1.00081
GCST90277321	ukb-a-65	Deep venous thrombosis	Phosphatidylcholine (O-16:0_18:2) levels	MR Egger	17	-0.0012908	0.00306115	0.679244	-0.00729066	0.00470905	0.99871	0.992736	1.00472
GCST90277321	ukb-a-65	Deep venous thrombosis	Phosphatidylcholine (O-16:0_18:2) levels	Weighted median	17	-0.00119937	0.00145173	0.408713	-0.00404477	0.00164603	0.998801	0.995963	1.00165
GCST90277321	ukb-a-65	Deep venous thrombosis	Phosphatidylcholine (O-16:0_18:2) levels	Inverse variance weighted	17	-0.00195614	0.00106704	0.0667663	-0.00404753	0.000135253	0.998046	0.995961	1.00014
GCST90277321	ukb-a-65	Deep venous thrombosis	Phosphatidylcholine (O-16:0_18:2) levels	Simple mode	17	-0.0001887	0.00235622	0.937162	-0.0048069	0.0044295	0.999811	0.995205	1.00444
GCST90277321	ukb-a-65	Deep venous thrombosis	Phosphatidylcholine (O-16:0_18:2) levels	Weighted mode	17	-0.000299927	0.00254997	0.907833	-0.00529788	0.00469802	0.9997	0.994716	1.00471
GCST90277322	ukb-a-65	Deep venous thrombosis	Phosphatidylcholine (O-16:0_20:3) levels	MR Egger	14	0.000236189	0.00230592	0.920109	-0.00428342	0.0047558	1.00024	0.995726	1.00477
GCST90277322	ukb-a-65	Deep venous thrombosis	Phosphatidylcholine (O-16:0_20:3) levels	Weighted median	14	-0.000655958	0.00136136	0.629919	-0.00332422	0.00201231	0.999344	0.996681	1.00201
GCST90277322	ukb-a-65	Deep venous thrombosis	Phosphatidylcholine (O-16:0_20:3) levels	Inverse variance weighted	14	0.000464864	0.000964042	0.629662	-0.00142466	0.00235439	1.00046	0.998576	1.00236
GCST90277322	ukb-a-65	Deep venous thrombosis	Phosphatidylcholine (O-16:0_20:3) levels	Simple mode	14	0.00337745	0.00282272	0.25286	-0.00215509	0.00890998	1.00338	0.997847	1.00895
GCST90277322	ukb-a-65	Deep venous thrombosis	Phosphatidylcholine (O-16:0_20:3) levels	Weighted mode	14	-0.00242206	0.00178575	0.198084	-0.00592212	0.001078	0.997581	0.994095	1.00108
GCST90277323	ukb-a-65	Deep venous thrombosis	Phosphatidylcholine (O-16:0_20:4) levels	MR Egger	26	0.00348155	0.00117784	0.00688984	0.00117299	0.00579011	1.00349	1.00117	1.00581
GCST90277323	ukb-a-65	Deep venous thrombosis	Phosphatidylcholine (O-16:0_20:4) levels	Weighted median	26	0.00292534	0.000874925	0.000827175	0.00121049	0.0046402	1.00293	1.00121	1.00465
GCST90277323	ukb-a-65	Deep venous thrombosis	Phosphatidylcholine (O-16:0_20:4) levels	Inverse variance weighted	26	0.00154694	0.000688079	0.024563	0.000198309	0.00289558	1.00155	1.0002	1.0029
GCST90277323	ukb-a-65	Deep venous thrombosis	Phosphatidylcholine (O-16:0_20:4) levels	Simple mode	26	0.00243143	0.00242737	0.326099	-0.00232622	0.00718907	1.00243	0.997676	1.00721
GCST90277323	ukb-a-65	Deep venous thrombosis	Phosphatidylcholine (O-16:0_20:4) levels	Weighted mode	26	0.00299164	0.000982778	0.0054303	0.00106539	0.00491788	1.003	1.00107	1.00493
GCST90277324	ukb-a-65	Deep venous thrombosis	Phosphatidylcholine (O-16:0_22:5) levels	MR Egger	12	0.0022667	0.00407314	0.590106	-0.00571667	0.0102501	1.00227	0.9943	1.0103
GCST90277324	ukb-a-65	Deep venous thrombosis	Phosphatidylcholine (O-16:0_22:5) levels	Weighted median	12	-0.00199312	0.00158384	0.208244	-0.00509745	0.00111121	0.998009	0.994916	1.00111
GCST90277324	ukb-a-65	Deep venous thrombosis	Phosphatidylcholine (O-16:0_22:5) levels	Inverse variance weighted	12	0.000674062	0.00153758	0.661103	-0.0023396	0.00368772	1.00067	0.997663	1.00369
GCST90277324	ukb-a-65	Deep venous thrombosis	Phosphatidylcholine (O-16:0_22:5) levels	Simple mode	12	-0.00319081	0.00233564	0.199174	-0.00776867	0.00138705	0.996814	0.992261	1.00139
GCST90277324	ukb-a-65	Deep venous thrombosis	Phosphatidylcholine (O-16:0_22:5) levels	Weighted mode	12	-0.00323858	0.0024921	0.220335	-0.0081231	0.00164595	0.996767	0.99191	1.00165
GCST90277325	ukb-a-65	Deep venous thrombosis	Phosphatidylcholine (O-16:1_16:0) levels	MR Egger	18	-0.00095193	0.00172588	0.588869	-0.00433465	0.00243079	0.999049	0.995675	1.00243
GCST90277325	ukb-a-65	Deep venous thrombosis	Phosphatidylcholine (O-16:1_16:0) levels	Weighted median	18	-0.000359771	0.00112235	0.74855	-0.00255958	0.00184003	0.99964	0.997444	1.00184
GCST90277325	ukb-a-65	Deep venous thrombosis	Phosphatidylcholine (O-16:1_16:0) levels	Inverse variance weighted	18	0.000147763	0.00079147	0.851901	-0.00140352	0.00169904	1.00015	0.998597	1.0017
GCST90277325	ukb-a-65	Deep venous thrombosis	Phosphatidylcholine (O-16:1_16:0) levels	Simple mode	18	-0.000973114	0.00177382	0.590415	-0.0044498	0.00250358	0.999027	0.99556	1.00251
GCST90277325	ukb-a-65	Deep venous thrombosis	Phosphatidylcholine (O-16:1_16:0) levels	Weighted mode	18	-0.000673151	0.00143484	0.644924	-0.00348543	0.00213913	0.999327	0.996521	1.00214
GCST90277326	ukb-a-65	Deep venous thrombosis	Phosphatidylcholine (O-16:1_18:0) levels	MR Egger	13	0.00277307	0.00369713	0.468958	-0.00447331	0.0100195	1.00278	0.995537	1.01007
GCST90277326	ukb-a-65	Deep venous thrombosis	Phosphatidylcholine (O-16:1_18:0) levels	Weighted median	13	-0.000855574	0.00162677	0.598933	-0.00404403	0.00233289	0.999145	0.995964	1.00234
GCST90277326	ukb-a-65	Deep venous thrombosis	Phosphatidylcholine (O-16:1_18:0) levels	Inverse variance weighted	13	-0.000266845	0.00114814	0.816216	-0.0025172	0.00198351	0.999733	0.997486	1.00199
GCST90277326	ukb-a-65	Deep venous thrombosis	Phosphatidylcholine (O-16:1_18:0) levels	Simple mode	13	-0.00201657	0.00301343	0.516041	-0.00792289	0.00388976	0.997985	0.992108	1.0039
GCST90277326	ukb-a-65	Deep venous thrombosis	Phosphatidylcholine (O-16:1_18:0) levels	Weighted mode	13	-0.00173395	0.00287945	0.55826	-0.00737767	0.00390976	0.998268	0.992649	1.00392
GCST90277327	ukb-a-65	Deep venous thrombosis	Phosphatidylcholine (O-16:1_18:1) levels	MR Egger	20	-0.000103088	0.00337606	0.975976	-0.00672016	0.00651398	0.999897	0.993302	1.00654
GCST90277327	ukb-a-65	Deep venous thrombosis	Phosphatidylcholine (O-16:1_18:1) levels	Weighted median	20	-7.25368e-05	0.00139336	0.958482	-0.00280353	0.00265846	0.999927	0.9972	1.00266
GCST90277327	ukb-a-65	Deep venous thrombosis	Phosphatidylcholine (O-16:1_18:1) levels	Inverse variance weighted	20	6.88957e-06	0.00119462	0.995398	-0.00233456	0.00234834	1.00001	0.997668	1.00235
GCST90277327	ukb-a-65	Deep venous thrombosis	Phosphatidylcholine (O-16:1_18:1) levels	Simple mode	20	0.00232159	0.00260783	0.384472	-0.00278975	0.00743292	1.00232	0.997214	1.00746
GCST90277327	ukb-a-65	Deep venous thrombosis	Phosphatidylcholine (O-16:1_18:1) levels	Weighted mode	20	-0.000476102	0.00221212	0.831886	-0.00481186	0.00385965	0.999524	0.9952	1.00387
GCST90277328	ukb-a-65	Deep venous thrombosis	Phosphatidylcholine (O-16:1_18:2) levels	MR Egger	19	0.00441805	0.00285673	0.140386	-0.00118114	0.0100172	1.00443	0.99882	1.01007
GCST90277328	ukb-a-65	Deep venous thrombosis	Phosphatidylcholine (O-16:1_18:2) levels	Weighted median	19	-0.000444563	0.00137197	0.745913	-0.00313363	0.0022445	0.999556	0.996871	1.00225
GCST90277328	ukb-a-65	Deep venous thrombosis	Phosphatidylcholine (O-16:1_18:2) levels	Inverse variance weighted	19	-0.000740896	0.0010917	0.49735	-0.00288062	0.00139883	0.999259	0.997124	1.0014
GCST90277328	ukb-a-65	Deep venous thrombosis	Phosphatidylcholine (O-16:1_18:2) levels	Simple mode	19	-0.00186483	0.00235972	0.439655	-0.00648989	0.00276022	0.998137	0.993531	1.00276
GCST90277328	ukb-a-65	Deep venous thrombosis	Phosphatidylcholine (O-16:1_18:2) levels	Weighted mode	19	-0.00170703	0.00198206	0.400433	-0.00559187	0.00217781	0.998294	0.994424	1.00218
GCST90277329	ukb-a-65	Deep venous thrombosis	Phosphatidylcholine (O-16:1_20:3) levels	MR Egger	24	9.17517e-05	0.00220557	0.967193	-0.00423116	0.00441467	1.00009	0.995778	1.00442
GCST90277329	ukb-a-65	Deep venous thrombosis	Phosphatidylcholine (O-16:1_20:3) levels	Weighted median	24	-0.000970817	0.00115606	0.401041	-0.0032367	0.00129506	0.99903	0.996769	1.0013
GCST90277329	ukb-a-65	Deep venous thrombosis	Phosphatidylcholine (O-16:1_20:3) levels	Inverse variance weighted	24	-0.000594024	0.000775346	0.443593	-0.0021137	0.000925655	0.999406	0.997889	1.00093
GCST90277329	ukb-a-65	Deep venous thrombosis	Phosphatidylcholine (O-16:1_20:3) levels	Simple mode	24	-0.00229333	0.00255738	0.379143	-0.0073058	0.00271913	0.997709	0.992721	1.00272
GCST90277329	ukb-a-65	Deep venous thrombosis	Phosphatidylcholine (O-16:1_20:3) levels	Weighted mode	24	-0.00291005	0.00255339	0.266149	-0.00791469	0.00209459	0.997094	0.992117	1.0021
GCST90277330	ukb-a-65	Deep venous thrombosis	Phosphatidylcholine (O-16:1_20:4) levels	MR Egger	22	0.00375939	0.00110912	0.00291071	0.00158553	0.00593326	1.00377	1.00159	1.00595
GCST90277330	ukb-a-65	Deep venous thrombosis	Phosphatidylcholine (O-16:1_20:4) levels	Weighted median	22	0.00245067	0.000823131	0.00290847	0.00083733	0.00406401	1.00245	1.00084	1.00407
GCST90277330	ukb-a-65	Deep venous thrombosis	Phosphatidylcholine (O-16:1_20:4) levels	Inverse variance weighted	22	0.00122361	0.000593392	0.0392022	6.05604e-05	0.00238666	1.00122	1.00006	1.00239
GCST90277330	ukb-a-65	Deep venous thrombosis	Phosphatidylcholine (O-16:1_20:4) levels	Simple mode	22	-0.00224908	0.00202696	0.279724	-0.00622192	0.00172376	0.997753	0.993797	1.00173
GCST90277330	ukb-a-65	Deep venous thrombosis	Phosphatidylcholine (O-16:1_20:4) levels	Weighted mode	22	0.00299413	0.00087088	0.00246729	0.00128721	0.00470105	1.003	1.00129	1.00471
GCST90277331	ukb-a-65	Deep venous thrombosis	Phosphatidylcholine (O-16:2_18:0) levels	MR Egger	12	-0.00265652	0.00322408	0.429175	-0.00897571	0.00366267	0.997347	0.991064	1.00367
GCST90277331	ukb-a-65	Deep venous thrombosis	Phosphatidylcholine (O-16:2_18:0) levels	Weighted median	12	-0.00026131	0.00140979	0.852952	-0.0030245	0.00250188	0.999739	0.99698	1.00251
GCST90277331	ukb-a-65	Deep venous thrombosis	Phosphatidylcholine (O-16:2_18:0) levels	Inverse variance weighted	12	0.00072378	0.00118338	0.540788	-0.00159564	0.0030432	1.00072	0.998406	1.00305
GCST90277331	ukb-a-65	Deep venous thrombosis	Phosphatidylcholine (O-16:2_18:0) levels	Simple mode	12	0.000880321	0.0022851	0.707401	-0.00359847	0.00535911	1.00088	0.996408	1.00537
GCST90277331	ukb-a-65	Deep venous thrombosis	Phosphatidylcholine (O-16:2_18:0) levels	Weighted mode	12	-0.000619275	0.00166993	0.7178	-0.00389233	0.00265378	0.999381	0.996115	1.00266
GCST90277332	ukb-a-65	Deep venous thrombosis	Phosphatidylcholine (O-17:0_15:0) levels	MR Egger	15	-0.000369815	0.00247857	0.883682	-0.00522781	0.00448818	0.99963	0.994786	1.0045
GCST90277332	ukb-a-65	Deep venous thrombosis	Phosphatidylcholine (O-17:0_15:0) levels	Weighted median	15	0.0009164	0.00141657	0.517688	-0.00186008	0.00369288	1.00092	0.998142	1.0037
GCST90277332	ukb-a-65	Deep venous thrombosis	Phosphatidylcholine (O-17:0_15:0) levels	Inverse variance weighted	15	-0.00057354	0.00115705	0.620113	-0.00284137	0.00169429	0.999427	0.997163	1.0017
GCST90277332	ukb-a-65	Deep venous thrombosis	Phosphatidylcholine (O-17:0_15:0) levels	Simple mode	15	0.0017435	0.00246273	0.490593	-0.00308345	0.00657045	1.00175	0.996921	1.00659
GCST90277332	ukb-a-65	Deep venous thrombosis	Phosphatidylcholine (O-17:0_15:0) levels	Weighted mode	15	0.00143919	0.00224497	0.531831	-0.00296096	0.00583934	1.00144	0.997043	1.00586
GCST90277333	ukb-a-65	Deep venous thrombosis	Phosphatidylcholine (O-17:0_17:1) levels	MR Egger	33	-0.000611932	0.00203629	0.765792	-0.00460306	0.0033792	0.999388	0.995408	1.00338
GCST90277333	ukb-a-65	Deep venous thrombosis	Phosphatidylcholine (O-17:0_17:1) levels	Weighted median	33	-0.000923044	0.00100641	0.359055	-0.0028956	0.00104951	0.999077	0.997109	1.00105
GCST90277333	ukb-a-65	Deep venous thrombosis	Phosphatidylcholine (O-17:0_17:1) levels	Inverse variance weighted	33	-0.00102513	0.000811464	0.20648	-0.00261559	0.000565343	0.998975	0.997388	1.00057
GCST90277333	ukb-a-65	Deep venous thrombosis	Phosphatidylcholine (O-17:0_17:1) levels	Simple mode	33	-0.00129858	0.00191362	0.50227	-0.00504928	0.00245211	0.998702	0.994963	1.00246
GCST90277333	ukb-a-65	Deep venous thrombosis	Phosphatidylcholine (O-17:0_17:1) levels	Weighted mode	33	-0.00102191	0.00168766	0.549106	-0.00432971	0.0022859	0.998979	0.99568	1.00229
GCST90277334	ukb-a-65	Deep venous thrombosis	Phosphatidylcholine (O-18:0_14:0) levels	MR Egger	14	-0.000647187	0.00287603	0.825744	-0.0062842	0.00498983	0.999353	0.993736	1.005
GCST90277334	ukb-a-65	Deep venous thrombosis	Phosphatidylcholine (O-18:0_14:0) levels	Weighted median	14	0.00112894	0.00153574	0.462275	-0.00188112	0.004139	1.00113	0.998121	1.00415
GCST90277334	ukb-a-65	Deep venous thrombosis	Phosphatidylcholine (O-18:0_14:0) levels	Inverse variance weighted	14	3.86317e-05	0.00119181	0.974142	-0.00229732	0.00237459	1.00004	0.997705	1.00238
GCST90277334	ukb-a-65	Deep venous thrombosis	Phosphatidylcholine (O-18:0_14:0) levels	Simple mode	14	0.00343861	0.0033326	0.320976	-0.00309328	0.0099705	1.00344	0.996911	1.01002
GCST90277334	ukb-a-65	Deep venous thrombosis	Phosphatidylcholine (O-18:0_14:0) levels	Weighted mode	14	0.00343861	0.00317972	0.299164	-0.00279364	0.00967086	1.00344	0.99721	1.00972
GCST90277335	ukb-a-65	Deep venous thrombosis	Phosphatidylcholine (O-18:0_16:1) levels	MR Egger	15	0.000369332	0.00266145	0.891758	-0.00484711	0.00558577	1.00037	0.995165	1.0056
GCST90277335	ukb-a-65	Deep venous thrombosis	Phosphatidylcholine (O-18:0_16:1) levels	Weighted median	15	0.000820353	0.00128305	0.522578	-0.00169443	0.00333514	1.00082	0.998307	1.00334
GCST90277335	ukb-a-65	Deep venous thrombosis	Phosphatidylcholine (O-18:0_16:1) levels	Inverse variance weighted	15	0.0011338	0.000991986	0.253055	-0.000810491	0.00307809	1.00113	0.99919	1.00308
GCST90277335	ukb-a-65	Deep venous thrombosis	Phosphatidylcholine (O-18:0_16:1) levels	Simple mode	15	0.000513676	0.00189139	0.789904	-0.00319345	0.00422081	1.00051	0.996812	1.00423
GCST90277335	ukb-a-65	Deep venous thrombosis	Phosphatidylcholine (O-18:0_16:1) levels	Weighted mode	15	0.000634296	0.00166654	0.709208	-0.00263213	0.00390072	1.00063	0.997371	1.00391
GCST90277336	ukb-a-65	Deep venous thrombosis	Phosphatidylcholine (O-18:0_20:4) levels	MR Egger	19	0.00438575	0.00189872	0.0337172	0.000664262	0.00810723	1.0044	1.00066	1.00814
GCST90277336	ukb-a-65	Deep venous thrombosis	Phosphatidylcholine (O-18:0_20:4) levels	Weighted median	19	0.00327368	0.00110005	0.00292108	0.00111757	0.00542978	1.00328	1.00112	1.00544
GCST90277336	ukb-a-65	Deep venous thrombosis	Phosphatidylcholine (O-18:0_20:4) levels	Inverse variance weighted	19	0.00119065	0.00102448	0.245156	-0.000817336	0.00319863	1.00119	0.999183	1.0032
GCST90277336	ukb-a-65	Deep venous thrombosis	Phosphatidylcholine (O-18:0_20:4) levels	Simple mode	19	-0.00175813	0.00315607	0.584345	-0.00794404	0.00442777	0.998243	0.992087	1.00444
GCST90277336	ukb-a-65	Deep venous thrombosis	Phosphatidylcholine (O-18:0_20:4) levels	Weighted mode	19	0.00391032	0.00114949	0.0031789	0.00165732	0.00616332	1.00392	1.00166	1.00618
GCST90277337	ukb-a-65	Deep venous thrombosis	Phosphatidylcholine (O-18:1_16:0) levels	MR Egger	28	0.000982598	0.00211864	0.646659	-0.00316993	0.00513513	1.00098	0.996835	1.00515
GCST90277337	ukb-a-65	Deep venous thrombosis	Phosphatidylcholine (O-18:1_16:0) levels	Weighted median	28	-0.00180796	0.00109516	0.0987672	-0.00395448	0.000338559	0.998194	0.996053	1.00034
GCST90277337	ukb-a-65	Deep venous thrombosis	Phosphatidylcholine (O-18:1_16:0) levels	Inverse variance weighted	28	-0.00204254	0.000776435	0.00852191	-0.00356435	-0.000520724	0.99796	0.996442	0.999479
GCST90277337	ukb-a-65	Deep venous thrombosis	Phosphatidylcholine (O-18:1_16:0) levels	Simple mode	28	-0.00160372	0.00198942	0.427213	-0.00550299	0.00229554	0.998398	0.994512	1.0023
GCST90277337	ukb-a-65	Deep venous thrombosis	Phosphatidylcholine (O-18:1_16:0) levels	Weighted mode	28	-0.00215925	0.00186028	0.255919	-0.0058054	0.0014869	0.997843	0.994211	1.00149
GCST90277338	ukb-a-65	Deep venous thrombosis	Phosphatidylcholine (O-18:1_18:2) levels	MR Egger	21	-0.00375876	0.00249421	0.148259	-0.00864743	0.0011299	0.996248	0.99139	1.00113
GCST90277338	ukb-a-65	Deep venous thrombosis	Phosphatidylcholine (O-18:1_18:2) levels	Weighted median	21	-0.00489442	0.00115173	2.14148e-05	-0.00715182	-0.00263702	0.995118	0.992874	0.997366
GCST90277338	ukb-a-65	Deep venous thrombosis	Phosphatidylcholine (O-18:1_18:2) levels	Inverse variance weighted	21	-0.00334416	0.00101176	0.000948737	-0.0053272	-0.00136112	0.996661	0.994687	0.99864
GCST90277338	ukb-a-65	Deep venous thrombosis	Phosphatidylcholine (O-18:1_18:2) levels	Simple mode	21	-0.0047234	0.00202898	0.030522	-0.0087002	-0.00074659	0.995288	0.991338	0.999254
GCST90277338	ukb-a-65	Deep venous thrombosis	Phosphatidylcholine (O-18:1_18:2) levels	Weighted mode	21	-0.00496842	0.00138813	0.00187678	-0.00768915	-0.00224768	0.995044	0.99234	0.997755
GCST90277339	ukb-a-65	Deep venous thrombosis	Phosphatidylcholine (O-18:1_20:3) levels	MR Egger	17	-0.00812861	0.00270149	0.00881083	-0.0134235	-0.0028337	0.991904	0.986666	0.99717
GCST90277339	ukb-a-65	Deep venous thrombosis	Phosphatidylcholine (O-18:1_20:3) levels	Weighted median	17	-0.00340702	0.00138415	0.0138377	-0.00611995	-0.000694082	0.996599	0.993899	0.999306
GCST90277339	ukb-a-65	Deep venous thrombosis	Phosphatidylcholine (O-18:1_20:3) levels	Inverse variance weighted	17	-0.00208033	0.00127072	0.101605	-0.00457096	0.000410286	0.997922	0.995439	1.00041
GCST90277339	ukb-a-65	Deep venous thrombosis	Phosphatidylcholine (O-18:1_20:3) levels	Simple mode	17	-0.000778103	0.00373247	0.837494	-0.00809374	0.00653753	0.999222	0.991939	1.00656
GCST90277339	ukb-a-65	Deep venous thrombosis	Phosphatidylcholine (O-18:1_20:3) levels	Weighted mode	17	-0.00463368	0.00144576	0.00551918	-0.00746737	-0.0018	0.995377	0.99256	0.998202
GCST90277340	ukb-a-65	Deep venous thrombosis	Phosphatidylcholine (O-18:1_20:4) levels	MR Egger	20	0.00524946	0.0021418	0.0246945	0.00105153	0.00944738	1.00526	1.00105	1.00949
GCST90277340	ukb-a-65	Deep venous thrombosis	Phosphatidylcholine (O-18:1_20:4) levels	Weighted median	20	0.00343607	0.0012543	0.00615444	0.000977647	0.0058945	1.00344	1.00098	1.00591
GCST90277340	ukb-a-65	Deep venous thrombosis	Phosphatidylcholine (O-18:1_20:4) levels	Inverse variance weighted	20	0.000981076	0.00106983	0.35912	-0.00111578	0.00307794	1.00098	0.998885	1.00308
GCST90277340	ukb-a-65	Deep venous thrombosis	Phosphatidylcholine (O-18:1_20:4) levels	Simple mode	20	-0.00202949	0.00331235	0.547337	-0.00852169	0.00446271	0.997973	0.991515	1.00447
GCST90277340	ukb-a-65	Deep venous thrombosis	Phosphatidylcholine (O-18:1_20:4) levels	Weighted mode	20	0.00408587	0.00123633	0.00372453	0.00166266	0.00650908	1.00409	1.00166	1.00653
GCST90277341	ukb-a-65	Deep venous thrombosis	Phosphatidylcholine (O-18:2_16:0) levels	MR Egger	24	0.000146527	0.00229176	0.949598	-0.00434532	0.00463838	1.00015	0.995664	1.00465
GCST90277341	ukb-a-65	Deep venous thrombosis	Phosphatidylcholine (O-18:2_16:0) levels	Weighted median	24	-0.00156931	0.00125449	0.210953	-0.00402812	0.000889499	0.998432	0.99598	1.00089
GCST90277341	ukb-a-65	Deep venous thrombosis	Phosphatidylcholine (O-18:2_16:0) levels	Inverse variance weighted	24	-0.000565479	0.00106097	0.594046	-0.00264498	0.00151403	0.999435	0.997359	1.00152
GCST90277341	ukb-a-65	Deep venous thrombosis	Phosphatidylcholine (O-18:2_16:0) levels	Simple mode	24	-0.000980002	0.00254434	0.703651	-0.00596691	0.0040069	0.99902	0.994051	1.00401
GCST90277341	ukb-a-65	Deep venous thrombosis	Phosphatidylcholine (O-18:2_16:0) levels	Weighted mode	24	-0.00189103	0.00226499	0.412365	-0.00633042	0.00254835	0.998111	0.99369	1.00255
GCST90277342	ukb-a-65	Deep venous thrombosis	Phosphatidylcholine (O-18:2_18:1) levels	MR Egger	16	0.00129439	0.00432371	0.769056	-0.00718008	0.00976887	1.0013	0.992846	1.00982
GCST90277342	ukb-a-65	Deep venous thrombosis	Phosphatidylcholine (O-18:2_18:1) levels	Weighted median	16	0.000315629	0.00152961	0.836521	-0.00268241	0.00331367	1.00032	0.997321	1.00332
GCST90277342	ukb-a-65	Deep venous thrombosis	Phosphatidylcholine (O-18:2_18:1) levels	Inverse variance weighted	16	-0.000483676	0.00134547	0.719233	-0.0031208	0.00215345	0.999516	0.996884	1.00216
GCST90277342	ukb-a-65	Deep venous thrombosis	Phosphatidylcholine (O-18:2_18:1) levels	Simple mode	16	0.000652584	0.00285649	0.822376	-0.00494613	0.0062513	1.00065	0.995066	1.00627
GCST90277342	ukb-a-65	Deep venous thrombosis	Phosphatidylcholine (O-18:2_18:1) levels	Weighted mode	16	0.00155915	0.00292132	0.601358	-0.00416663	0.00728494	1.00156	0.995842	1.00731
GCST90277343	ukb-a-65	Deep venous thrombosis	Phosphatidylcholine (O-18:2_18:2) levels	MR Egger	17	-0.00301059	0.00279578	0.298569	-0.00849032	0.00246914	0.996994	0.991546	1.00247
GCST90277343	ukb-a-65	Deep venous thrombosis	Phosphatidylcholine (O-18:2_18:2) levels	Weighted median	17	-0.00228327	0.00145953	0.117725	-0.00514395	0.0005774	0.997719	0.994869	1.00058
GCST90277343	ukb-a-65	Deep venous thrombosis	Phosphatidylcholine (O-18:2_18:2) levels	Inverse variance weighted	17	-0.00192913	0.0011176	0.0843221	-0.00411962	0.000261361	0.998073	0.995889	1.00026
GCST90277343	ukb-a-65	Deep venous thrombosis	Phosphatidylcholine (O-18:2_18:2) levels	Simple mode	17	0.000115843	0.00248118	0.963339	-0.00474727	0.00497895	1.00012	0.995264	1.00499
GCST90277343	ukb-a-65	Deep venous thrombosis	Phosphatidylcholine (O-18:2_18:2) levels	Weighted mode	17	-0.00129216	0.00258972	0.624601	-0.00636802	0.0037837	0.998709	0.993652	1.00379
GCST90277344	ukb-a-65	Deep venous thrombosis	Phosphatidylcholine (O-18:2_20:4) levels	MR Egger	19	8.66508e-06	0.00290017	0.997651	-0.00567567	0.005693	1.00001	0.99434	1.00571
GCST90277344	ukb-a-65	Deep venous thrombosis	Phosphatidylcholine (O-18:2_20:4) levels	Weighted median	19	0.00149862	0.00134937	0.266737	-0.00114614	0.00414339	1.0015	0.998855	1.00415
GCST90277344	ukb-a-65	Deep venous thrombosis	Phosphatidylcholine (O-18:2_20:4) levels	Inverse variance weighted	19	0.000984728	0.00114641	0.39036	-0.00126224	0.0032317	1.00099	0.998739	1.00324
GCST90277344	ukb-a-65	Deep venous thrombosis	Phosphatidylcholine (O-18:2_20:4) levels	Simple mode	19	0.00132877	0.00280486	0.641381	-0.00416875	0.00682628	1.00133	0.99584	1.00685
GCST90277344	ukb-a-65	Deep venous thrombosis	Phosphatidylcholine (O-18:2_20:4) levels	Weighted mode	19	0.0018059	0.00268118	0.509156	-0.00344921	0.007061	1.00181	0.996557	1.00709
GCST90277345	ukb-a-65	Deep venous thrombosis	Phosphatidylethanolamine (16:0_18:2) levels	MR Egger	21	-0.00229261	0.00122415	0.0765647	-0.00469195	0.00010673	0.99771	0.995319	1.00011
GCST90277345	ukb-a-65	Deep venous thrombosis	Phosphatidylethanolamine (16:0_18:2) levels	Weighted median	21	-0.00178075	0.000894956	0.0466172	-0.00353486	-2.66355e-05	0.998221	0.996471	0.999973
GCST90277345	ukb-a-65	Deep venous thrombosis	Phosphatidylethanolamine (16:0_18:2) levels	Inverse variance weighted	21	-0.00162617	0.00057127	0.00441918	-0.00274586	-0.000506476	0.998375	0.997258	0.999494
GCST90277345	ukb-a-65	Deep venous thrombosis	Phosphatidylethanolamine (16:0_18:2) levels	Simple mode	21	-0.00160729	0.0016683	0.346835	-0.00487715	0.00166257	0.998394	0.995135	1.00166
GCST90277345	ukb-a-65	Deep venous thrombosis	Phosphatidylethanolamine (16:0_18:2) levels	Weighted mode	21	-0.00226962	0.000993149	0.0333487	-0.00421619	-0.000323046	0.997733	0.995793	0.999677
GCST90277346	ukb-a-65	Deep venous thrombosis	Phosphatidylethanolamine (16:0_20:4) levels	MR Egger	23	-0.000271674	0.000997037	0.787913	-0.00222587	0.00168252	0.999728	0.997777	1.00168
GCST90277346	ukb-a-65	Deep venous thrombosis	Phosphatidylethanolamine (16:0_20:4) levels	Weighted median	23	-4.34601e-05	0.000795741	0.956445	-0.00160311	0.00151619	0.999957	0.998398	1.00152
GCST90277346	ukb-a-65	Deep venous thrombosis	Phosphatidylethanolamine (16:0_20:4) levels	Inverse variance weighted	23	-0.000212008	0.000553848	0.701875	-0.00129755	0.000873535	0.999788	0.998703	1.00087
GCST90277346	ukb-a-65	Deep venous thrombosis	Phosphatidylethanolamine (16:0_20:4) levels	Simple mode	23	0.00157674	0.00157306	0.327078	-0.00150646	0.00465995	1.00158	0.998495	1.00467
GCST90277346	ukb-a-65	Deep venous thrombosis	Phosphatidylethanolamine (16:0_20:4) levels	Weighted mode	23	-0.000360396	0.000733234	0.62793	-0.00179753	0.00107674	0.99964	0.998204	1.00108
GCST90277347	ukb-a-65	Deep venous thrombosis	Phosphatidylethanolamine (18:0_18:2) levels	MR Egger	28	-0.00214284	0.00106984	0.055712	-0.00423973	-4.59434e-05	0.997859	0.995769	0.999954
GCST90277347	ukb-a-65	Deep venous thrombosis	Phosphatidylethanolamine (18:0_18:2) levels	Weighted median	28	-0.00118236	0.000804653	0.141722	-0.00275948	0.000394756	0.998818	0.997244	1.00039
GCST90277347	ukb-a-65	Deep venous thrombosis	Phosphatidylethanolamine (18:0_18:2) levels	Inverse variance weighted	28	-0.00162715	0.000538892	0.00253244	-0.00268338	-0.000570923	0.998374	0.99732	0.999429
GCST90277347	ukb-a-65	Deep venous thrombosis	Phosphatidylethanolamine (18:0_18:2) levels	Simple mode	28	-0.000809118	0.00135396	0.555089	-0.00346287	0.00184463	0.999191	0.996543	1.00185
GCST90277347	ukb-a-65	Deep venous thrombosis	Phosphatidylethanolamine (18:0_18:2) levels	Weighted mode	28	-0.000809118	0.0009974	0.424329	-0.00276402	0.00114579	0.999191	0.99724	1.00115
GCST90277348	ukb-a-65	Deep venous thrombosis	Phosphatidylethanolamine (18:0_20:4) levels	MR Egger	20	-0.00119692	0.00150592	0.43708	-0.00414853	0.00175469	0.998804	0.99586	1.00176
GCST90277348	ukb-a-65	Deep venous thrombosis	Phosphatidylethanolamine (18:0_20:4) levels	Weighted median	20	-0.000498045	0.000859684	0.562363	-0.00218303	0.00118694	0.999502	0.997819	1.00119
GCST90277348	ukb-a-65	Deep venous thrombosis	Phosphatidylethanolamine (18:0_20:4) levels	Inverse variance weighted	20	0.000277012	0.000703324	0.693683	-0.0011015	0.00165553	1.00028	0.998899	1.00166
GCST90277348	ukb-a-65	Deep venous thrombosis	Phosphatidylethanolamine (18:0_20:4) levels	Simple mode	20	-0.000581844	0.00149491	0.701443	-0.00351187	0.00234818	0.999418	0.996494	1.00235
GCST90277348	ukb-a-65	Deep venous thrombosis	Phosphatidylethanolamine (18:0_20:4) levels	Weighted mode	20	-0.000581844	0.000773383	0.461068	-0.00209767	0.000933986	0.999418	0.997905	1.00093
GCST90277349	ukb-a-65	Deep venous thrombosis	Phosphatidylethanolamine (18:1_18:1) levels	MR Egger	21	-0.000938765	0.00176457	0.600888	-0.00439733	0.0025198	0.999062	0.995612	1.00252
GCST90277349	ukb-a-65	Deep venous thrombosis	Phosphatidylethanolamine (18:1_18:1) levels	Weighted median	21	-0.000809751	0.000999814	0.417997	-0.00276939	0.00114988	0.999191	0.997234	1.00115
GCST90277349	ukb-a-65	Deep venous thrombosis	Phosphatidylethanolamine (18:1_18:1) levels	Inverse variance weighted	21	-0.00159256	0.000739876	0.0313605	-0.00304272	-0.000142402	0.998409	0.996962	0.999858
GCST90277349	ukb-a-65	Deep venous thrombosis	Phosphatidylethanolamine (18:1_18:1) levels	Simple mode	21	-0.000277072	0.0019599	0.888992	-0.00411848	0.00356434	0.999723	0.99589	1.00357
GCST90277349	ukb-a-65	Deep venous thrombosis	Phosphatidylethanolamine (18:1_18:1) levels	Weighted mode	21	-0.000773086	0.00148188	0.607614	-0.00367757	0.0021314	0.999227	0.996329	1.00213
GCST90277350	ukb-a-65	Deep venous thrombosis	Phosphatidylethanolamine (O-16:1_18:2) levels	MR Egger	14	-0.00167494	0.00352506	0.64321	-0.00858406	0.00523418	0.998326	0.991453	1.00525
GCST90277350	ukb-a-65	Deep venous thrombosis	Phosphatidylethanolamine (O-16:1_18:2) levels	Weighted median	14	-0.00246816	0.00138191	0.074092	-0.00517671	0.000240391	0.997535	0.994837	1.00024
GCST90277350	ukb-a-65	Deep venous thrombosis	Phosphatidylethanolamine (O-16:1_18:2) levels	Inverse variance weighted	14	-0.00103244	0.00138577	0.456255	-0.00374856	0.00168368	0.998968	0.996258	1.00169
GCST90277350	ukb-a-65	Deep venous thrombosis	Phosphatidylethanolamine (O-16:1_18:2) levels	Simple mode	14	-0.00278474	0.00272979	0.326277	-0.00813513	0.00256565	0.997219	0.991898	1.00257
GCST90277350	ukb-a-65	Deep venous thrombosis	Phosphatidylethanolamine (O-16:1_18:2) levels	Weighted mode	14	-0.0032395	0.00245562	0.209862	-0.00805252	0.00157353	0.996766	0.99198	1.00157
GCST90277351	ukb-a-65	Deep venous thrombosis	Phosphatidylethanolamine (O-16:1_20:4) levels	MR Egger	23	0.00895214	0.00300794	0.00720321	0.00305658	0.0148477	1.00899	1.00306	1.01496
GCST90277351	ukb-a-65	Deep venous thrombosis	Phosphatidylethanolamine (O-16:1_20:4) levels	Weighted median	23	0.00396675	0.00142604	0.00540842	0.0011717	0.00676179	1.00397	1.00117	1.00678
GCST90277351	ukb-a-65	Deep venous thrombosis	Phosphatidylethanolamine (O-16:1_20:4) levels	Inverse variance weighted	23	0.00206932	0.00121502	0.0885466	-0.000312121	0.00445076	1.00207	0.999688	1.00446
GCST90277351	ukb-a-65	Deep venous thrombosis	Phosphatidylethanolamine (O-16:1_20:4) levels	Simple mode	23	0.00447444	0.00325994	0.183724	-0.00191505	0.0108639	1.00448	0.998087	1.01092
GCST90277351	ukb-a-65	Deep venous thrombosis	Phosphatidylethanolamine (O-16:1_20:4) levels	Weighted mode	23	0.00544546	0.00148329	0.00134022	0.00253821	0.00835271	1.00546	1.00254	1.00839
GCST90277352	ukb-a-65	Deep venous thrombosis	Phosphatidylethanolamine (O-16:1_22:5) levels	MR Egger	14	-0.00243807	0.00203172	0.253293	-0.00642025	0.0015441	0.997565	0.9936	1.00155
GCST90277352	ukb-a-65	Deep venous thrombosis	Phosphatidylethanolamine (O-16:1_22:5) levels	Weighted median	14	0.00035319	0.00133206	0.790898	-0.00225765	0.00296403	1.00035	0.997745	1.00297
GCST90277352	ukb-a-65	Deep venous thrombosis	Phosphatidylethanolamine (O-16:1_22:5) levels	Inverse variance weighted	14	-3.13242e-05	0.000957304	0.973897	-0.00190764	0.00184499	0.999969	0.998094	1.00185
GCST90277352	ukb-a-65	Deep venous thrombosis	Phosphatidylethanolamine (O-16:1_22:5) levels	Simple mode	14	0.00209874	0.00234621	0.387305	-0.00249984	0.00669731	1.0021	0.997503	1.00672
GCST90277352	ukb-a-65	Deep venous thrombosis	Phosphatidylethanolamine (O-16:1_22:5) levels	Weighted mode	14	0.000501984	0.00205638	0.810956	-0.00352852	0.00453249	1.0005	0.996478	1.00454
GCST90277353	ukb-a-65	Deep venous thrombosis	Phosphatidylethanolamine (O-18:1_18:2) levels	MR Egger	24	-0.000175077	0.00299758	0.953952	-0.00605034	0.00570019	0.999825	0.993968	1.00572
GCST90277353	ukb-a-65	Deep venous thrombosis	Phosphatidylethanolamine (O-18:1_18:2) levels	Weighted median	24	-0.0025653	0.001203	0.0329723	-0.00492317	-0.000207421	0.997438	0.995089	0.999793
GCST90277353	ukb-a-65	Deep venous thrombosis	Phosphatidylethanolamine (O-18:1_18:2) levels	Inverse variance weighted	24	-0.00160463	0.00106293	0.131137	-0.00368797	0.000478708	0.998397	0.996319	1.00048
GCST90277353	ukb-a-65	Deep venous thrombosis	Phosphatidylethanolamine (O-18:1_18:2) levels	Simple mode	24	-0.00141461	0.00247072	0.572506	-0.00625722	0.00342801	0.998586	0.993762	1.00343
GCST90277353	ukb-a-65	Deep venous thrombosis	Phosphatidylethanolamine (O-18:1_18:2) levels	Weighted mode	24	-0.00517779	0.00199075	0.0159769	-0.00907966	-0.00127591	0.994836	0.990961	0.998725
GCST90277354	ukb-a-65	Deep venous thrombosis	Phosphatidylethanolamine (O-18:1_20:4) levels	MR Egger	26	0.00475857	0.00207496	0.0308891	0.000691648	0.0088255	1.00477	1.00069	1.00886
GCST90277354	ukb-a-65	Deep venous thrombosis	Phosphatidylethanolamine (O-18:1_20:4) levels	Weighted median	26	-0.000266611	0.00125542	0.83182	-0.00272723	0.002194	0.999733	0.997276	1.0022
GCST90277354	ukb-a-65	Deep venous thrombosis	Phosphatidylethanolamine (O-18:1_20:4) levels	Inverse variance weighted	26	0.00156477	0.00097067	0.106951	-0.000337746	0.00346728	1.00157	0.999662	1.00347
GCST90277354	ukb-a-65	Deep venous thrombosis	Phosphatidylethanolamine (O-18:1_20:4) levels	Simple mode	26	-0.00174595	0.0023933	0.472465	-0.00643681	0.00294491	0.998256	0.993584	1.00295
GCST90277354	ukb-a-65	Deep venous thrombosis	Phosphatidylethanolamine (O-18:1_20:4) levels	Weighted mode	26	-0.00187494	0.00180464	0.308771	-0.00541204	0.00166216	0.998127	0.994603	1.00166
GCST90277355	ukb-a-65	Deep venous thrombosis	Phosphatidylethanolamine (O-18:2_18:1) levels	MR Egger	18	0.00108645	0.00309215	0.729904	-0.00497416	0.00714707	1.00109	0.995038	1.00717
GCST90277355	ukb-a-65	Deep venous thrombosis	Phosphatidylethanolamine (O-18:2_18:1) levels	Weighted median	18	-0.00150161	0.00137533	0.274911	-0.00419725	0.00119402	0.9985	0.995812	1.00119
GCST90277355	ukb-a-65	Deep venous thrombosis	Phosphatidylethanolamine (O-18:2_18:1) levels	Inverse variance weighted	18	-0.000163745	0.0011068	0.882386	-0.00233306	0.00200557	0.999836	0.99767	1.00201
GCST90277355	ukb-a-65	Deep venous thrombosis	Phosphatidylethanolamine (O-18:2_18:1) levels	Simple mode	18	-0.00258359	0.00237702	0.292252	-0.00724255	0.00207538	0.99742	0.992784	1.00208
GCST90277355	ukb-a-65	Deep venous thrombosis	Phosphatidylethanolamine (O-18:2_18:1) levels	Weighted mode	18	-0.00237057	0.00215866	0.287441	-0.00660154	0.00186039	0.997632	0.99342	1.00186
GCST90277356	ukb-a-65	Deep venous thrombosis	Phosphatidylethanolamine (O-18:2_18:2) levels	MR Egger	11	0.0021992	0.00502494	0.671949	-0.00764967	0.0120481	1.0022	0.99238	1.01212
GCST90277356	ukb-a-65	Deep venous thrombosis	Phosphatidylethanolamine (O-18:2_18:2) levels	Weighted median	11	-0.00206836	0.00194155	0.286735	-0.0058738	0.00173709	0.997934	0.994143	1.00174
GCST90277356	ukb-a-65	Deep venous thrombosis	Phosphatidylethanolamine (O-18:2_18:2) levels	Inverse variance weighted	11	-0.00116757	0.00157227	0.457723	-0.00424921	0.00191408	0.998833	0.99576	1.00192
GCST90277356	ukb-a-65	Deep venous thrombosis	Phosphatidylethanolamine (O-18:2_18:2) levels	Simple mode	11	-0.00226608	0.00334684	0.513713	-0.00882589	0.00429373	0.997736	0.991213	1.0043
GCST90277356	ukb-a-65	Deep venous thrombosis	Phosphatidylethanolamine (O-18:2_18:2) levels	Weighted mode	11	-0.0028703	0.00296907	0.356476	-0.00868968	0.00294909	0.997134	0.991348	1.00295
GCST90277357	ukb-a-65	Deep venous thrombosis	Phosphatidylethanolamine (O-18:2_20:4) levels	MR Egger	24	0.00556507	0.00326946	0.102821	-0.000843078	0.0119732	1.00558	0.999157	1.01205
GCST90277357	ukb-a-65	Deep venous thrombosis	Phosphatidylethanolamine (O-18:2_20:4) levels	Weighted median	24	-0.000520595	0.00143932	0.71758	-0.00334167	0.00230048	0.99948	0.996664	1.0023
GCST90277357	ukb-a-65	Deep venous thrombosis	Phosphatidylethanolamine (O-18:2_20:4) levels	Inverse variance weighted	24	0.000752637	0.00117684	0.522471	-0.00155397	0.00305924	1.00075	0.998447	1.00306
GCST90277357	ukb-a-65	Deep venous thrombosis	Phosphatidylethanolamine (O-18:2_20:4) levels	Simple mode	24	0.00418373	0.00327004	0.213509	-0.00222555	0.010593	1.00419	0.997777	1.01065
GCST90277357	ukb-a-65	Deep venous thrombosis	Phosphatidylethanolamine (O-18:2_20:4) levels	Weighted mode	24	-0.00237288	0.00406581	0.565157	-0.0103419	0.0055961	0.99763	0.989711	1.00561
GCST90277358	ukb-a-65	Deep venous thrombosis	Phosphatidylinositol (16:0_18:1) levels	MR Egger	17	0.00219636	0.00452491	0.634411	-0.00667246	0.0110652	1.0022	0.99335	1.01113
GCST90277358	ukb-a-65	Deep venous thrombosis	Phosphatidylinositol (16:0_18:1) levels	Weighted median	17	0.000634563	0.00152791	0.677912	-0.00236014	0.00362927	1.00063	0.997643	1.00364
GCST90277358	ukb-a-65	Deep venous thrombosis	Phosphatidylinositol (16:0_18:1) levels	Inverse variance weighted	17	-0.00129815	0.00136344	0.341042	-0.00397049	0.0013742	0.998703	0.996037	1.00138
GCST90277358	ukb-a-65	Deep venous thrombosis	Phosphatidylinositol (16:0_18:1) levels	Simple mode	17	0.00145089	0.00249994	0.56975	-0.003449	0.00635078	1.00145	0.996557	1.00637
GCST90277358	ukb-a-65	Deep venous thrombosis	Phosphatidylinositol (16:0_18:1) levels	Weighted mode	17	0.0015909	0.00219824	0.479688	-0.00271765	0.00589945	1.00159	0.997286	1.00592
GCST90277359	ukb-a-65	Deep venous thrombosis	Phosphatidylinositol (16:0_18:2) levels	MR Egger	21	0.0003845	0.00226328	0.866896	-0.00405153	0.00482054	1.00038	0.995957	1.00483
GCST90277359	ukb-a-65	Deep venous thrombosis	Phosphatidylinositol (16:0_18:2) levels	Weighted median	21	0.00030491	0.00112091	0.785606	-0.00189207	0.00250189	1.0003	0.99811	1.00251
GCST90277359	ukb-a-65	Deep venous thrombosis	Phosphatidylinositol (16:0_18:2) levels	Inverse variance weighted	21	-0.00129133	0.000868593	0.137096	-0.00299377	0.000411112	0.99871	0.997011	1.00041
GCST90277359	ukb-a-65	Deep venous thrombosis	Phosphatidylinositol (16:0_18:2) levels	Simple mode	21	-3.99691e-05	0.00198539	0.984138	-0.00393133	0.00385139	0.99996	0.996076	1.00386
GCST90277359	ukb-a-65	Deep venous thrombosis	Phosphatidylinositol (16:0_18:2) levels	Weighted mode	21	0.000371266	0.00129686	0.777608	-0.00217058	0.00291312	1.00037	0.997832	1.00292
GCST90277360	ukb-a-65	Deep venous thrombosis	Phosphatidylinositol (16:0_20:4) levels	MR Egger	21	0.00434708	0.00232893	0.0774745	-0.000217618	0.00891177	1.00436	0.999782	1.00895
GCST90277360	ukb-a-65	Deep venous thrombosis	Phosphatidylinositol (16:0_20:4) levels	Weighted median	21	0.00159165	0.00122612	0.194246	-0.000811545	0.00399485	1.00159	0.999189	1.004
GCST90277360	ukb-a-65	Deep venous thrombosis	Phosphatidylinositol (16:0_20:4) levels	Inverse variance weighted	21	0.000463916	0.00101818	0.648655	-0.00153172	0.00245956	1.00046	0.998469	1.00246
GCST90277360	ukb-a-65	Deep venous thrombosis	Phosphatidylinositol (16:0_20:4) levels	Simple mode	21	0.00146145	0.00244519	0.556758	-0.00333111	0.00625401	1.00146	0.996674	1.00627
GCST90277360	ukb-a-65	Deep venous thrombosis	Phosphatidylinositol (16:0_20:4) levels	Weighted mode	21	0.00194655	0.00238049	0.423159	-0.00271922	0.00661232	1.00195	0.997284	1.00663
GCST90277361	ukb-a-65	Deep venous thrombosis	Phosphatidylinositol (18:0_18:1) levels	MR Egger	22	-0.00121261	0.00301086	0.691407	-0.00711389	0.00468866	0.998788	0.992911	1.0047
GCST90277361	ukb-a-65	Deep venous thrombosis	Phosphatidylinositol (18:0_18:1) levels	Weighted median	22	-0.00214723	0.0011003	0.050997	-0.00430381	9.34678e-06	0.997855	0.995705	1.00001
GCST90277361	ukb-a-65	Deep venous thrombosis	Phosphatidylinositol (18:0_18:1) levels	Inverse variance weighted	22	-0.0020391	0.00106633	0.055843	-0.0041291	5.09075e-05	0.997963	0.995879	1.00005
GCST90277361	ukb-a-65	Deep venous thrombosis	Phosphatidylinositol (18:0_18:1) levels	Simple mode	22	-0.00321173	0.00172999	0.0774677	-0.00660252	0.000179051	0.996793	0.993419	1.00018
GCST90277361	ukb-a-65	Deep venous thrombosis	Phosphatidylinositol (18:0_18:1) levels	Weighted mode	22	-0.00167115	0.00123251	0.189538	-0.00408687	0.000744579	0.99833	0.995921	1.00074
GCST90277362	ukb-a-65	Deep venous thrombosis	Phosphatidylinositol (18:0_18:2) levels	MR Egger	30	-0.00140947	0.00126824	0.275868	-0.00389523	0.00107629	0.998592	0.996112	1.00108
GCST90277362	ukb-a-65	Deep venous thrombosis	Phosphatidylinositol (18:0_18:2) levels	Weighted median	30	-0.00170811	0.000872171	0.0501765	-0.00341757	1.34606e-06	0.998293	0.996588	1
GCST90277362	ukb-a-65	Deep venous thrombosis	Phosphatidylinositol (18:0_18:2) levels	Inverse variance weighted	30	-0.00103565	0.000662441	0.117962	-0.00233403	0.000262733	0.998965	0.997669	1.00026
GCST90277362	ukb-a-65	Deep venous thrombosis	Phosphatidylinositol (18:0_18:2) levels	Simple mode	30	-0.00281161	0.00167686	0.104347	-0.00609825	0.00047503	0.997192	0.99392	1.00048
GCST90277362	ukb-a-65	Deep venous thrombosis	Phosphatidylinositol (18:0_18:2) levels	Weighted mode	30	-0.00125782	0.000923261	0.18357	-0.00306741	0.000551771	0.998743	0.996937	1.00055
GCST90277363	ukb-a-65	Deep venous thrombosis	Phosphatidylinositol (18:0_20:3) levels	MR Egger	31	-0.0035709	0.00131912	0.0112588	-0.00615637	-0.000985435	0.996435	0.993863	0.999015
GCST90277363	ukb-a-65	Deep venous thrombosis	Phosphatidylinositol (18:0_20:3) levels	Weighted median	31	-0.00211607	0.0009186	0.0212459	-0.00391653	-0.000315618	0.997886	0.996091	0.999684
GCST90277363	ukb-a-65	Deep venous thrombosis	Phosphatidylinositol (18:0_20:3) levels	Inverse variance weighted	31	-0.00128563	0.000640751	0.0448092	-0.0025415	-2.97574e-05	0.998715	0.997462	0.99997
GCST90277363	ukb-a-65	Deep venous thrombosis	Phosphatidylinositol (18:0_20:3) levels	Simple mode	31	-0.00312035	0.00215361	0.157741	-0.00734142	0.00110073	0.996885	0.992685	1.0011
GCST90277363	ukb-a-65	Deep venous thrombosis	Phosphatidylinositol (18:0_20:3) levels	Weighted mode	31	-0.00327489	0.000997221	0.00260544	-0.00522945	-0.00132034	0.99673	0.994784	0.998681
GCST90277364	ukb-a-65	Deep venous thrombosis	Phosphatidylinositol (18:0_20:4) levels	MR Egger	28	0.00208316	0.00138239	0.143884	-0.000626322	0.00479265	1.00209	0.999374	1.0048
GCST90277364	ukb-a-65	Deep venous thrombosis	Phosphatidylinositol (18:0_20:4) levels	Weighted median	28	-0.000730338	0.000995361	0.463106	-0.00268124	0.00122057	0.99927	0.997322	1.00122
GCST90277364	ukb-a-65	Deep venous thrombosis	Phosphatidylinositol (18:0_20:4) levels	Inverse variance weighted	28	-0.000151957	0.00065444	0.816387	-0.00143466	0.00113074	0.999848	0.998566	1.00113
GCST90277364	ukb-a-65	Deep venous thrombosis	Phosphatidylinositol (18:0_20:4) levels	Simple mode	28	-0.00207133	0.00166193	0.223346	-0.00532871	0.00118606	0.997931	0.994685	1.00119
GCST90277364	ukb-a-65	Deep venous thrombosis	Phosphatidylinositol (18:0_20:4) levels	Weighted mode	28	-0.00143524	0.00110744	0.205946	-0.00360583	0.000735346	0.998566	0.996401	1.00074
GCST90277365	ukb-a-65	Deep venous thrombosis	Phosphatidylinositol (18:1_18:1) levels	MR Egger	19	-0.00190686	0.00257174	0.46853	-0.00694747	0.00313375	0.998095	0.993077	1.00314
GCST90277365	ukb-a-65	Deep venous thrombosis	Phosphatidylinositol (18:1_18:1) levels	Weighted median	19	-0.00207093	0.00117371	0.0776609	-0.00437141	0.000229552	0.997931	0.995638	1.00023
GCST90277365	ukb-a-65	Deep venous thrombosis	Phosphatidylinositol (18:1_18:1) levels	Inverse variance weighted	19	-0.00232242	0.000889559	0.00903416	-0.00406596	-0.000578888	0.99768	0.995942	0.999421
GCST90277365	ukb-a-65	Deep venous thrombosis	Phosphatidylinositol (18:1_18:1) levels	Simple mode	19	-0.0026479	0.0018016	0.158892	-0.00617903	0.000883231	0.997356	0.99384	1.00088
GCST90277365	ukb-a-65	Deep venous thrombosis	Phosphatidylinositol (18:1_18:1) levels	Weighted mode	19	-0.00212182	0.00167445	0.221242	-0.00540374	0.0011601	0.99788	0.994611	1.00116
GCST90277366	ukb-a-65	Deep venous thrombosis	Phosphatidylinositol (18:1_18:2) levels	MR Egger	25	-0.00221319	0.00217161	0.318735	-0.00646955	0.00204317	0.997789	0.993551	1.00205
GCST90277366	ukb-a-65	Deep venous thrombosis	Phosphatidylinositol (18:1_18:2) levels	Weighted median	25	-0.0032954	0.00112263	0.00333082	-0.00549576	-0.00109505	0.99671	0.994519	0.998906
GCST90277366	ukb-a-65	Deep venous thrombosis	Phosphatidylinositol (18:1_18:2) levels	Inverse variance weighted	25	-0.00345085	0.00075655	5.08386e-06	-0.00493368	-0.00196801	0.996555	0.995078	0.998034
GCST90277366	ukb-a-65	Deep venous thrombosis	Phosphatidylinositol (18:1_18:2) levels	Simple mode	25	-0.00359144	0.00227401	0.127349	-0.0080485	0.00086562	0.996415	0.991984	1.00087
GCST90277366	ukb-a-65	Deep venous thrombosis	Phosphatidylinositol (18:1_18:2) levels	Weighted mode	25	-0.00337606	0.00225256	0.146974	-0.00779107	0.00103896	0.99663	0.992239	1.00104
GCST90277367	ukb-a-65	Deep venous thrombosis	Phosphatidylinositol (18:1_20:4) levels	MR Egger	23	-0.00237008	0.00274795	0.398161	-0.00775605	0.0030159	0.997633	0.992274	1.00302
GCST90277367	ukb-a-65	Deep venous thrombosis	Phosphatidylinositol (18:1_20:4) levels	Weighted median	23	-0.00138752	0.00116103	0.232057	-0.00366314	0.000888101	0.998613	0.996344	1.00089
GCST90277367	ukb-a-65	Deep venous thrombosis	Phosphatidylinositol (18:1_20:4) levels	Inverse variance weighted	23	-0.00147851	0.00100285	0.140398	-0.0034441	0.000487071	0.998523	0.996562	1.00049
GCST90277367	ukb-a-65	Deep venous thrombosis	Phosphatidylinositol (18:1_20:4) levels	Simple mode	23	-0.00191443	0.00241359	0.436141	-0.00664506	0.00281621	0.998087	0.993377	1.00282
GCST90277367	ukb-a-65	Deep venous thrombosis	Phosphatidylinositol (18:1_20:4) levels	Weighted mode	23	-0.00163609	0.00222893	0.470684	-0.00600479	0.00273261	0.998365	0.994013	1.00274
GCST90277368	ukb-a-65	Deep venous thrombosis	Sphingomyelin (d32:1) levels	MR Egger	28	0.00124684	0.00100217	0.224547	-0.000717408	0.00321109	1.00125	0.999283	1.00322
GCST90277368	ukb-a-65	Deep venous thrombosis	Sphingomyelin (d32:1) levels	Weighted median	28	-0.000131892	0.000867569	0.879167	-0.00183233	0.00156854	0.999868	0.998169	1.00157
GCST90277368	ukb-a-65	Deep venous thrombosis	Sphingomyelin (d32:1) levels	Inverse variance weighted	28	-7.17265e-05	0.000609338	0.906296	-0.00126603	0.00112258	0.999928	0.998735	1.00112
GCST90277368	ukb-a-65	Deep venous thrombosis	Sphingomyelin (d32:1) levels	Simple mode	28	-0.00138303	0.0017473	0.435536	-0.00480774	0.00204168	0.998618	0.995204	1.00204
GCST90277368	ukb-a-65	Deep venous thrombosis	Sphingomyelin (d32:1) levels	Weighted mode	28	-0.000155813	0.000853533	0.856514	-0.00182874	0.00151711	0.999844	0.998173	1.00152
GCST90277369	ukb-a-65	Deep venous thrombosis	Sphingomyelin (d34:0) levels	MR Egger	25	4.40241e-05	0.00143867	0.975852	-0.00277577	0.00286382	1.00004	0.997228	1.00287
GCST90277369	ukb-a-65	Deep venous thrombosis	Sphingomyelin (d34:0) levels	Weighted median	25	0.000399887	0.00105455	0.704538	-0.00166703	0.0024668	1.0004	0.998334	1.00247
GCST90277369	ukb-a-65	Deep venous thrombosis	Sphingomyelin (d34:0) levels	Inverse variance weighted	25	0.000918403	0.000772345	0.234396	-0.000595393	0.0024322	1.00092	0.999405	1.00244
GCST90277369	ukb-a-65	Deep venous thrombosis	Sphingomyelin (d34:0) levels	Simple mode	25	0.000360969	0.00159071	0.822405	-0.00275682	0.00347876	1.00036	0.997247	1.00348
GCST90277369	ukb-a-65	Deep venous thrombosis	Sphingomyelin (d34:0) levels	Weighted mode	25	0.000298073	0.00118767	0.803971	-0.00202976	0.00262591	1.0003	0.997972	1.00263
GCST90277370	ukb-a-65	Deep venous thrombosis	Sphingomyelin (d34:1) levels	MR Egger	26	0.00236743	0.00196111	0.239123	-0.00147635	0.0062112	1.00237	0.998525	1.00623
GCST90277370	ukb-a-65	Deep venous thrombosis	Sphingomyelin (d34:1) levels	Weighted median	26	-0.000597638	0.00111347	0.59145	-0.00278004	0.00158476	0.999403	0.997224	1.00159
GCST90277370	ukb-a-65	Deep venous thrombosis	Sphingomyelin (d34:1) levels	Inverse variance weighted	26	-0.000673953	0.00100286	0.501564	-0.00263956	0.00129165	0.999326	0.997364	1.00129
GCST90277370	ukb-a-65	Deep venous thrombosis	Sphingomyelin (d34:1) levels	Simple mode	26	-0.00129051	0.0022034	0.563335	-0.00560917	0.00302816	0.99871	0.994407	1.00303
GCST90277370	ukb-a-65	Deep venous thrombosis	Sphingomyelin (d34:1) levels	Weighted mode	26	-0.000437087	0.00167179	0.795888	-0.00371379	0.00283962	0.999563	0.996293	1.00284
GCST90277371	ukb-a-65	Deep venous thrombosis	Sphingomyelin (d34:2) levels	MR Egger	24	0.00625071	0.00239149	0.0158555	0.00156338	0.010938	1.00627	1.00156	1.011
GCST90277371	ukb-a-65	Deep venous thrombosis	Sphingomyelin (d34:2) levels	Weighted median	24	0.00133236	0.00128998	0.301674	-0.00119601	0.00386072	1.00133	0.998805	1.00387
GCST90277371	ukb-a-65	Deep venous thrombosis	Sphingomyelin (d34:2) levels	Inverse variance weighted	24	0.00152876	0.000954372	0.109189	-0.000341811	0.00339933	1.00153	0.999658	1.00341
GCST90277371	ukb-a-65	Deep venous thrombosis	Sphingomyelin (d34:2) levels	Simple mode	24	-0.00141019	0.00244376	0.569507	-0.00619997	0.00337959	0.998591	0.993819	1.00339
GCST90277371	ukb-a-65	Deep venous thrombosis	Sphingomyelin (d34:2) levels	Weighted mode	24	0.000738063	0.00272025	0.788564	-0.00459362	0.00606975	1.00074	0.995417	1.00609
GCST90277372	ukb-a-65	Deep venous thrombosis	Sphingomyelin (d36:1) levels	MR Egger	32	-0.00203636	0.00221893	0.366084	-0.00638546	0.00231274	0.997966	0.993635	1.00232
GCST90277372	ukb-a-65	Deep venous thrombosis	Sphingomyelin (d36:1) levels	Weighted median	32	0.00156034	0.0010692	0.144468	-0.000535294	0.00365598	1.00156	0.999465	1.00366
GCST90277372	ukb-a-65	Deep venous thrombosis	Sphingomyelin (d36:1) levels	Inverse variance weighted	32	0.00202376	0.00082499	0.0141645	0.000406774	0.00364074	1.00203	1.00041	1.00365
GCST90277372	ukb-a-65	Deep venous thrombosis	Sphingomyelin (d36:1) levels	Simple mode	32	-0.000654443	0.00191928	0.735416	-0.00441623	0.00310734	0.999346	0.995594	1.00311
GCST90277372	ukb-a-65	Deep venous thrombosis	Sphingomyelin (d36:1) levels	Weighted mode	32	0.000198139	0.00180972	0.913523	-0.00334892	0.00374519	1.0002	0.996657	1.00375
GCST90277373	ukb-a-65	Deep venous thrombosis	Sphingomyelin (d36:2) levels	MR Egger	21	0.00362197	0.00196352	0.08074	-0.000226532	0.00747048	1.00363	0.999773	1.0075
GCST90277373	ukb-a-65	Deep venous thrombosis	Sphingomyelin (d36:2) levels	Weighted median	21	0.00258045	0.001203	0.0319518	0.000222571	0.00493833	1.00258	1.00022	1.00495
GCST90277373	ukb-a-65	Deep venous thrombosis	Sphingomyelin (d36:2) levels	Inverse variance weighted	21	0.00273631	0.000823186	0.000887197	0.00112287	0.00434976	1.00274	1.00112	1.00436
GCST90277373	ukb-a-65	Deep venous thrombosis	Sphingomyelin (d36:2) levels	Simple mode	21	0.00259611	0.0019777	0.204151	-0.00128018	0.0064724	1.0026	0.998721	1.00649
GCST90277373	ukb-a-65	Deep venous thrombosis	Sphingomyelin (d36:2) levels	Weighted mode	21	0.00233175	0.00213335	0.287385	-0.00184962	0.00651312	1.00233	0.998152	1.00653
GCST90277374	ukb-a-65	Deep venous thrombosis	Sphingomyelin (d38:1) levels	MR Egger	34	0.000632232	0.00111983	0.576298	-0.00156264	0.00282711	1.00063	0.998439	1.00283
GCST90277374	ukb-a-65	Deep venous thrombosis	Sphingomyelin (d38:1) levels	Weighted median	34	-0.000151416	0.000897478	0.866022	-0.00191047	0.00160764	0.999849	0.998091	1.00161
GCST90277374	ukb-a-65	Deep venous thrombosis	Sphingomyelin (d38:1) levels	Inverse variance weighted	34	0.000457037	0.000571382	0.423781	-0.000662872	0.00157695	1.00046	0.999337	1.00158
GCST90277374	ukb-a-65	Deep venous thrombosis	Sphingomyelin (d38:1) levels	Simple mode	34	-0.0004672	0.00147872	0.754031	-0.00336548	0.00243109	0.999533	0.99664	1.00243
GCST90277374	ukb-a-65	Deep venous thrombosis	Sphingomyelin (d38:1) levels	Weighted mode	34	-0.000351782	0.000967484	0.718472	-0.00224805	0.00154449	0.999648	0.997754	1.00155
GCST90277375	ukb-a-65	Deep venous thrombosis	Sphingomyelin (d38:2) levels	MR Egger	22	0.00515731	0.00238122	0.0425847	0.000490115	0.0098245	1.00517	1.00049	1.00987
GCST90277375	ukb-a-65	Deep venous thrombosis	Sphingomyelin (d38:2) levels	Weighted median	22	0.00357662	0.00121003	0.00311848	0.00120496	0.00594828	1.00358	1.00121	1.00597
GCST90277375	ukb-a-65	Deep venous thrombosis	Sphingomyelin (d38:2) levels	Inverse variance weighted	22	0.00309161	0.000856162	0.000305	0.00141354	0.00476969	1.0031	1.00141	1.00478
GCST90277375	ukb-a-65	Deep venous thrombosis	Sphingomyelin (d38:2) levels	Simple mode	22	0.00420124	0.00231605	0.0839987	-0.000338224	0.00874071	1.00421	0.999662	1.00878
GCST90277375	ukb-a-65	Deep venous thrombosis	Sphingomyelin (d38:2) levels	Weighted mode	22	0.00361615	0.00197783	0.0817396	-0.000260396	0.00749269	1.00362	0.99974	1.00752
GCST90277376	ukb-a-65	Deep venous thrombosis	Sphingomyelin (d40:1) levels	MR Egger	37	0.00176357	0.0013775	0.208871	-0.000936331	0.00446347	1.00177	0.999064	1.00447
GCST90277376	ukb-a-65	Deep venous thrombosis	Sphingomyelin (d40:1) levels	Weighted median	37	0.000321847	0.000924917	0.727859	-0.00149099	0.00213468	1.00032	0.99851	1.00214
GCST90277376	ukb-a-65	Deep venous thrombosis	Sphingomyelin (d40:1) levels	Inverse variance weighted	37	-5.47679e-05	0.000707302	0.93828	-0.00144108	0.00133154	0.999945	0.99856	1.00133
GCST90277376	ukb-a-65	Deep venous thrombosis	Sphingomyelin (d40:1) levels	Simple mode	37	0.00132809	0.00189289	0.487426	-0.00238197	0.00503816	1.00133	0.997621	1.00505
GCST90277376	ukb-a-65	Deep venous thrombosis	Sphingomyelin (d40:1) levels	Weighted mode	37	0.000161606	0.00151436	0.915607	-0.00280654	0.00312975	1.00016	0.997197	1.00313
GCST90277377	ukb-a-65	Deep venous thrombosis	Sphingomyelin (d40:2) levels	MR Egger	35	0.00134525	0.00134788	0.325518	-0.00129659	0.00398709	1.00135	0.998704	1.004
GCST90277377	ukb-a-65	Deep venous thrombosis	Sphingomyelin (d40:2) levels	Weighted median	35	-1.37069e-07	0.00100599	0.999891	-0.00197188	0.0019716	1	0.99803	1.00197
GCST90277377	ukb-a-65	Deep venous thrombosis	Sphingomyelin (d40:2) levels	Inverse variance weighted	35	0.00136109	0.000656762	0.0382259	7.38358e-05	0.00264834	1.00136	1.00007	1.00265
GCST90277377	ukb-a-65	Deep venous thrombosis	Sphingomyelin (d40:2) levels	Simple mode	35	5.94403e-05	0.00181451	0.974059	-0.00349699	0.00361587	1.00006	0.996509	1.00362
GCST90277377	ukb-a-65	Deep venous thrombosis	Sphingomyelin (d40:2) levels	Weighted mode	35	-4.37527e-05	0.001152	0.969926	-0.00230168	0.00221417	0.999956	0.997701	1.00222
GCST90277378	ukb-a-65	Deep venous thrombosis	Sphingomyelin (d42:2) levels	MR Egger	36	0.00333684	0.00152477	0.0356061	0.000348288	0.00632539	1.00334	1.00035	1.00635
GCST90277378	ukb-a-65	Deep venous thrombosis	Sphingomyelin (d42:2) levels	Weighted median	36	0.000262445	0.00100143	0.793266	-0.00170035	0.00222524	1.00026	0.998301	1.00223
GCST90277378	ukb-a-65	Deep venous thrombosis	Sphingomyelin (d42:2) levels	Inverse variance weighted	36	-0.000334324	0.000735163	0.649281	-0.00177524	0.0011066	0.999666	0.998226	1.00111
GCST90277378	ukb-a-65	Deep venous thrombosis	Sphingomyelin (d42:2) levels	Simple mode	36	-0.000328981	0.00190044	0.863564	-0.00405384	0.00339588	0.999671	0.995954	1.0034
GCST90277378	ukb-a-65	Deep venous thrombosis	Sphingomyelin (d42:2) levels	Weighted mode	36	0.000903587	0.00166621	0.591048	-0.00236219	0.00416936	1.0009	0.997641	1.00418
GCST90277379	ukb-a-65	Deep venous thrombosis	Triacylglycerol (46:1) levels	MR Egger	18	-0.000488653	0.00236684	0.839038	-0.00512767	0.00415036	0.999511	0.994885	1.00416
GCST90277379	ukb-a-65	Deep venous thrombosis	Triacylglycerol (46:1) levels	Weighted median	18	-0.00102552	0.00139093	0.460948	-0.00375175	0.00170071	0.998975	0.996255	1.0017
GCST90277379	ukb-a-65	Deep venous thrombosis	Triacylglycerol (46:1) levels	Inverse variance weighted	18	-0.000144633	0.000963539	0.880681	-0.00203317	0.0017439	0.999855	0.997969	1.00175
GCST90277379	ukb-a-65	Deep venous thrombosis	Triacylglycerol (46:1) levels	Simple mode	18	-0.00195341	0.00254409	0.453128	-0.00693983	0.00303302	0.998049	0.993084	1.00304
GCST90277379	ukb-a-65	Deep venous thrombosis	Triacylglycerol (46:1) levels	Weighted mode	18	-0.00148106	0.00213782	0.497798	-0.00567118	0.00270907	0.99852	0.994345	1.00271
GCST90277380	ukb-a-65	Deep venous thrombosis	Triacylglycerol (46:2) levels	MR Egger	20	0.00240474	0.00263335	0.373214	-0.00275663	0.00756612	1.00241	0.997247	1.00759
GCST90277380	ukb-a-65	Deep venous thrombosis	Triacylglycerol (46:2) levels	Weighted median	20	-0.000729739	0.00135579	0.590412	-0.00338709	0.00192761	0.999271	0.996619	1.00193
GCST90277380	ukb-a-65	Deep venous thrombosis	Triacylglycerol (46:2) levels	Inverse variance weighted	20	-0.000837702	0.000968429	0.387032	-0.00273582	0.00106042	0.999163	0.997268	1.00106
GCST90277380	ukb-a-65	Deep venous thrombosis	Triacylglycerol (46:2) levels	Simple mode	20	-0.00180413	0.00238523	0.4587	-0.00647919	0.00287092	0.998197	0.993542	1.00288
GCST90277380	ukb-a-65	Deep venous thrombosis	Triacylglycerol (46:2) levels	Weighted mode	20	-0.000349919	0.00225818	0.87849	-0.00477595	0.00407612	0.99965	0.995235	1.00408
GCST90277381	ukb-a-65	Deep venous thrombosis	Triacylglycerol (48:0) levels	MR Egger	15	0.00083733	0.00228229	0.71961	-0.00363596	0.00531062	1.00084	0.996371	1.00532
GCST90277381	ukb-a-65	Deep venous thrombosis	Triacylglycerol (48:0) levels	Weighted median	15	0.000460139	0.00112128	0.681534	-0.00173757	0.00265784	1.00046	0.998264	1.00266
GCST90277381	ukb-a-65	Deep venous thrombosis	Triacylglycerol (48:0) levels	Inverse variance weighted	15	0.000206923	0.000992019	0.83477	-0.00173743	0.00215128	1.00021	0.998264	1.00215
GCST90277381	ukb-a-65	Deep venous thrombosis	Triacylglycerol (48:0) levels	Simple mode	15	0.00118172	0.00187207	0.538055	-0.00248753	0.00485097	1.00118	0.997516	1.00486
GCST90277381	ukb-a-65	Deep venous thrombosis	Triacylglycerol (48:0) levels	Weighted mode	15	0.000968173	0.00169353	0.576596	-0.00235114	0.00428749	1.00097	0.997652	1.0043
GCST90277382	ukb-a-65	Deep venous thrombosis	Triacylglycerol (48:1) levels	MR Egger	20	-0.00387104	0.00299081	0.211918	-0.00973304	0.00199095	0.996136	0.990314	1.00199
GCST90277382	ukb-a-65	Deep venous thrombosis	Triacylglycerol (48:1) levels	Weighted median	20	-0.00167028	0.00147444	0.257289	-0.00456019	0.00121963	0.998331	0.99545	1.00122
GCST90277382	ukb-a-65	Deep venous thrombosis	Triacylglycerol (48:1) levels	Inverse variance weighted	20	-0.000532627	0.00100493	0.596104	-0.0025023	0.00143704	0.999468	0.997501	1.00144
GCST90277382	ukb-a-65	Deep venous thrombosis	Triacylglycerol (48:1) levels	Simple mode	20	-0.00253059	0.00290431	0.394455	-0.00822305	0.00316186	0.997473	0.991811	1.00317
GCST90277382	ukb-a-65	Deep venous thrombosis	Triacylglycerol (48:1) levels	Weighted mode	20	-0.00269607	0.00264395	0.320674	-0.00787821	0.00248607	0.997308	0.992153	1.00249
GCST90277383	ukb-a-65	Deep venous thrombosis	Triacylglycerol (48:2) levels	MR Egger	21	0.000439967	0.00292865	0.882167	-0.00530018	0.00618012	1.00044	0.994714	1.0062
GCST90277383	ukb-a-65	Deep venous thrombosis	Triacylglycerol (48:2) levels	Weighted median	21	-0.000910759	0.00132836	0.492948	-0.00351434	0.00169282	0.99909	0.996492	1.00169
GCST90277383	ukb-a-65	Deep venous thrombosis	Triacylglycerol (48:2) levels	Inverse variance weighted	21	-0.000619642	0.00101404	0.54116	-0.00260717	0.00136788	0.999381	0.997396	1.00137
GCST90277383	ukb-a-65	Deep venous thrombosis	Triacylglycerol (48:2) levels	Simple mode	21	-0.00153305	0.00265716	0.570409	-0.00674108	0.00367497	0.998468	0.993282	1.00368
GCST90277383	ukb-a-65	Deep venous thrombosis	Triacylglycerol (48:2) levels	Weighted mode	21	-0.00203647	0.002298	0.386045	-0.00654055	0.00246761	0.997966	0.993481	1.00247
GCST90277384	ukb-a-65	Deep venous thrombosis	Triacylglycerol (48:3) levels	MR Egger	25	0.00253999	0.0030314	0.410714	-0.00340155	0.00848152	1.00254	0.996604	1.00852
GCST90277384	ukb-a-65	Deep venous thrombosis	Triacylglycerol (48:3) levels	Weighted median	25	-0.00105077	0.00120953	0.38499	-0.00342144	0.00131991	0.99895	0.996584	1.00132
GCST90277384	ukb-a-65	Deep venous thrombosis	Triacylglycerol (48:3) levels	Inverse variance weighted	25	-0.000438177	0.000947954	0.643913	-0.00229617	0.00141981	0.999562	0.997706	1.00142
GCST90277384	ukb-a-65	Deep venous thrombosis	Triacylglycerol (48:3) levels	Simple mode	25	-0.00170379	0.00232858	0.471443	-0.0062678	0.00286022	0.998298	0.993752	1.00286
GCST90277384	ukb-a-65	Deep venous thrombosis	Triacylglycerol (48:3) levels	Weighted mode	25	-0.00229287	0.00196611	0.254993	-0.00614644	0.0015607	0.99771	0.993872	1.00156
GCST90277385	ukb-a-65	Deep venous thrombosis	Triacylglycerol (49:1) levels	MR Egger	22	-0.00176435	0.00231219	0.454333	-0.00629623	0.00276754	0.998237	0.993724	1.00277
GCST90277385	ukb-a-65	Deep venous thrombosis	Triacylglycerol (49:1) levels	Weighted median	22	-6.49469e-05	0.00125456	0.958713	-0.00252389	0.00239399	0.999935	0.997479	1.0024
GCST90277385	ukb-a-65	Deep venous thrombosis	Triacylglycerol (49:1) levels	Inverse variance weighted	22	0.00054851	0.000892691	0.538921	-0.00120116	0.00229818	1.00055	0.9988	1.0023
GCST90277385	ukb-a-65	Deep venous thrombosis	Triacylglycerol (49:1) levels	Simple mode	22	-0.000208609	0.00221462	0.925846	-0.00454927	0.00413205	0.999791	0.995461	1.00414
GCST90277385	ukb-a-65	Deep venous thrombosis	Triacylglycerol (49:1) levels	Weighted mode	22	-0.000258583	0.00200777	0.898748	-0.00419382	0.00367665	0.999741	0.995815	1.00368
GCST90277386	ukb-a-65	Deep venous thrombosis	Triacylglycerol (49:2) levels	MR Egger	14	0.00870705	0.00397093	0.0487714	0.000924027	0.0164901	1.00875	1.00092	1.01663
GCST90277386	ukb-a-65	Deep venous thrombosis	Triacylglycerol (49:2) levels	Weighted median	14	-0.000226478	0.00176008	0.897615	-0.00367624	0.00322328	0.999774	0.996331	1.00323
GCST90277386	ukb-a-65	Deep venous thrombosis	Triacylglycerol (49:2) levels	Inverse variance weighted	14	-0.000337338	0.00144631	0.815575	-0.00317211	0.00249743	0.999663	0.996833	1.0025
GCST90277386	ukb-a-65	Deep venous thrombosis	Triacylglycerol (49:2) levels	Simple mode	14	0.00341732	0.00392222	0.399411	-0.00427023	0.0111049	1.00342	0.995739	1.01117
GCST90277386	ukb-a-65	Deep venous thrombosis	Triacylglycerol (49:2) levels	Weighted mode	14	0.00404226	0.00338863	0.25423	-0.00259945	0.010684	1.00405	0.997404	1.01074
GCST90277387	ukb-a-65	Deep venous thrombosis	Triacylglycerol (50:1) levels	MR Egger	20	-0.000785286	0.0023261	0.739572	-0.00534445	0.00377388	0.999215	0.99467	1.00378
GCST90277387	ukb-a-65	Deep venous thrombosis	Triacylglycerol (50:1) levels	Weighted median	20	-0.000148609	0.00133357	0.91127	-0.0027624	0.00246519	0.999851	0.997241	1.00247
GCST90277387	ukb-a-65	Deep venous thrombosis	Triacylglycerol (50:1) levels	Inverse variance weighted	20	0.000257832	0.000936215	0.78301	-0.00157715	0.00209281	1.00026	0.998424	1.0021
GCST90277387	ukb-a-65	Deep venous thrombosis	Triacylglycerol (50:1) levels	Simple mode	20	0.000355081	0.00249138	0.888167	-0.00452802	0.00523819	1.00036	0.995482	1.00525
GCST90277387	ukb-a-65	Deep venous thrombosis	Triacylglycerol (50:1) levels	Weighted mode	20	-0.000861978	0.00221139	0.701027	-0.00519631	0.00347235	0.999138	0.994817	1.00348
GCST90277388	ukb-a-65	Deep venous thrombosis	Triacylglycerol (50:2) levels	MR Egger	16	-0.00103163	0.00365628	0.781955	-0.00819794	0.00613469	0.998969	0.991836	1.00615
GCST90277388	ukb-a-65	Deep venous thrombosis	Triacylglycerol (50:2) levels	Weighted median	16	-0.000609987	0.00156294	0.696328	-0.00367334	0.00245337	0.99939	0.996333	1.00246
GCST90277388	ukb-a-65	Deep venous thrombosis	Triacylglycerol (50:2) levels	Inverse variance weighted	16	0.00120558	0.00126595	0.340939	-0.00127568	0.00368683	1.00121	0.998725	1.00369
GCST90277388	ukb-a-65	Deep venous thrombosis	Triacylglycerol (50:2) levels	Simple mode	16	-0.00190845	0.00348399	0.591902	-0.00873707	0.00492016	0.998093	0.991301	1.00493
GCST90277388	ukb-a-65	Deep venous thrombosis	Triacylglycerol (50:2) levels	Weighted mode	16	-0.002728	0.0023413	0.262149	-0.00731695	0.00186096	0.997276	0.99271	1.00186
GCST90277389	ukb-a-65	Deep venous thrombosis	Triacylglycerol (50:3) levels	MR Egger	27	-0.00214366	0.0023276	0.365867	-0.00670576	0.00241844	0.997859	0.993317	1.00242
GCST90277389	ukb-a-65	Deep venous thrombosis	Triacylglycerol (50:3) levels	Weighted median	27	-0.00257648	0.00114321	0.0242136	-0.00481717	-0.000335786	0.997427	0.995194	0.999664
GCST90277389	ukb-a-65	Deep venous thrombosis	Triacylglycerol (50:3) levels	Inverse variance weighted	27	-0.000997203	0.000810699	0.218677	-0.00258617	0.000591767	0.999003	0.997417	1.00059
GCST90277389	ukb-a-65	Deep venous thrombosis	Triacylglycerol (50:3) levels	Simple mode	27	-0.00282063	0.00195013	0.160018	-0.00664288	0.00100162	0.997183	0.993379	1.001
GCST90277389	ukb-a-65	Deep venous thrombosis	Triacylglycerol (50:3) levels	Weighted mode	27	-0.0028732	0.00147309	0.0619793	-0.00576046	1.40569e-05	0.997131	0.994256	1.00001
GCST90277390	ukb-a-65	Deep venous thrombosis	Triacylglycerol (50:4) levels	MR Egger	27	0.000136559	0.00236623	0.954437	-0.00450124	0.00477436	1.00014	0.995509	1.00479
GCST90277390	ukb-a-65	Deep venous thrombosis	Triacylglycerol (50:4) levels	Weighted median	27	-0.0025577	0.00116369	0.0279542	-0.00483852	-0.000276873	0.997446	0.995173	0.999723
GCST90277390	ukb-a-65	Deep venous thrombosis	Triacylglycerol (50:4) levels	Inverse variance weighted	27	-0.000965285	0.000855821	0.25936	-0.00264269	0.000712126	0.999035	0.997361	1.00071
GCST90277390	ukb-a-65	Deep venous thrombosis	Triacylglycerol (50:4) levels	Simple mode	27	-0.00210712	0.00207914	0.320181	-0.00618224	0.00196799	0.997895	0.993837	1.00197
GCST90277390	ukb-a-65	Deep venous thrombosis	Triacylglycerol (50:4) levels	Weighted mode	27	-0.0026703	0.00144235	0.0755092	-0.00549729	0.000156702	0.997333	0.994518	1.00016
GCST90277391	ukb-a-65	Deep venous thrombosis	Triacylglycerol (50:5) levels	MR Egger	20	4.62608e-05	0.00263128	0.986166	-0.00511104	0.00520357	1.00005	0.994902	1.00522
GCST90277391	ukb-a-65	Deep venous thrombosis	Triacylglycerol (50:5) levels	Weighted median	20	-0.00180274	0.00117581	0.125229	-0.00410733	0.000501846	0.998199	0.995901	1.0005
GCST90277391	ukb-a-65	Deep venous thrombosis	Triacylglycerol (50:5) levels	Inverse variance weighted	20	-0.000671063	0.000916284	0.46394	-0.00246698	0.00112485	0.999329	0.997536	1.00113
GCST90277391	ukb-a-65	Deep venous thrombosis	Triacylglycerol (50:5) levels	Simple mode	20	-0.00160375	0.00237417	0.507497	-0.00625712	0.00304962	0.998398	0.993762	1.00305
GCST90277391	ukb-a-65	Deep venous thrombosis	Triacylglycerol (50:5) levels	Weighted mode	20	-0.00251497	0.00162547	0.138305	-0.00570089	0.000670957	0.997488	0.994315	1.00067
GCST90277392	ukb-a-65	Deep venous thrombosis	Triacylglycerol (51:1) levels	MR Egger	18	-0.00208589	0.00307676	0.507489	-0.00811634	0.00394455	0.997916	0.991917	1.00395
GCST90277392	ukb-a-65	Deep venous thrombosis	Triacylglycerol (51:1) levels	Weighted median	18	1.12123e-06	0.00134468	0.999335	-0.00263445	0.00263669	1	0.997369	1.00264
GCST90277392	ukb-a-65	Deep venous thrombosis	Triacylglycerol (51:1) levels	Inverse variance weighted	18	0.000827585	0.00112687	0.462698	-0.00138108	0.00303625	1.00083	0.99862	1.00304
GCST90277392	ukb-a-65	Deep venous thrombosis	Triacylglycerol (51:1) levels	Simple mode	18	0.00206029	0.00260244	0.439457	-0.0030405	0.00716107	1.00206	0.996964	1.00719
GCST90277392	ukb-a-65	Deep venous thrombosis	Triacylglycerol (51:1) levels	Weighted mode	18	0.000601197	0.00202288	0.769916	-0.00336365	0.00456604	1.0006	0.996642	1.00458
GCST90277393	ukb-a-65	Deep venous thrombosis	Triacylglycerol (51:2) levels	MR Egger	18	0.000897553	0.00285493	0.75729	-0.00469812	0.00649322	1.0009	0.995313	1.00651
GCST90277393	ukb-a-65	Deep venous thrombosis	Triacylglycerol (51:2) levels	Weighted median	18	-0.000441529	0.00129995	0.73412	-0.00298944	0.00210638	0.999559	0.997015	1.00211
GCST90277393	ukb-a-65	Deep venous thrombosis	Triacylglycerol (51:2) levels	Inverse variance weighted	18	-0.00152057	0.00104172	0.144381	-0.00356235	0.000521206	0.998481	0.996444	1.00052
GCST90277393	ukb-a-65	Deep venous thrombosis	Triacylglycerol (51:2) levels	Simple mode	18	-7.42217e-05	0.00216377	0.973036	-0.00431521	0.00416676	0.999926	0.995694	1.00418
GCST90277393	ukb-a-65	Deep venous thrombosis	Triacylglycerol (51:2) levels	Weighted mode	18	-0.000571374	0.00180377	0.755278	-0.00410677	0.00296402	0.999429	0.995902	1.00297
GCST90277394	ukb-a-65	Deep venous thrombosis	Triacylglycerol (51:3) levels	MR Egger	23	-0.00116675	0.00234257	0.623615	-0.00575819	0.00342469	0.998834	0.994258	1.00343
GCST90277394	ukb-a-65	Deep venous thrombosis	Triacylglycerol (51:3) levels	Weighted median	23	-0.0015336	0.00110614	0.165611	-0.00370163	0.000634432	0.998468	0.996305	1.00063
GCST90277394	ukb-a-65	Deep venous thrombosis	Triacylglycerol (51:3) levels	Inverse variance weighted	23	-0.000238985	0.000916294	0.794234	-0.00203492	0.00155695	0.999761	0.997967	1.00156
GCST90277394	ukb-a-65	Deep venous thrombosis	Triacylglycerol (51:3) levels	Simple mode	23	-0.00168658	0.00172166	0.337923	-0.00506104	0.00168788	0.998315	0.994952	1.00169
GCST90277394	ukb-a-65	Deep venous thrombosis	Triacylglycerol (51:3) levels	Weighted mode	23	-0.00202409	0.00150616	0.192685	-0.00497616	0.000927979	0.997978	0.995036	1.00093
GCST90277395	ukb-a-65	Deep venous thrombosis	Triacylglycerol (51:4) levels	MR Egger	18	-0.00168752	0.00214085	0.442073	-0.00588359	0.00250854	0.998314	0.994134	1.00251
GCST90277395	ukb-a-65	Deep venous thrombosis	Triacylglycerol (51:4) levels	Weighted median	18	-0.00136868	0.00110268	0.214522	-0.00352993	0.000792577	0.998632	0.996476	1.00079
GCST90277395	ukb-a-65	Deep venous thrombosis	Triacylglycerol (51:4) levels	Inverse variance weighted	18	-0.000731891	0.000750985	0.329771	-0.00220382	0.000740039	0.999268	0.997799	1.00074
GCST90277395	ukb-a-65	Deep venous thrombosis	Triacylglycerol (51:4) levels	Simple mode	18	-0.00318792	0.00194472	0.11953	-0.00699958	0.000623732	0.996817	0.993025	1.00062
GCST90277395	ukb-a-65	Deep venous thrombosis	Triacylglycerol (51:4) levels	Weighted mode	18	-0.00218947	0.00156003	0.178476	-0.00524713	0.000868185	0.997813	0.994767	1.00087
GCST90277396	ukb-a-65	Deep venous thrombosis	Triacylglycerol (52:2) levels	MR Egger	21	0.000718134	0.00218927	0.746481	-0.00357284	0.00500911	1.00072	0.996434	1.00502
GCST90277396	ukb-a-65	Deep venous thrombosis	Triacylglycerol (52:2) levels	Weighted median	21	-0.0010013	0.00124285	0.420444	-0.00343728	0.00143468	0.998999	0.996569	1.00144
GCST90277396	ukb-a-65	Deep venous thrombosis	Triacylglycerol (52:2) levels	Inverse variance weighted	21	-0.00072737	0.000878433	0.407653	-0.0024491	0.000994359	0.999273	0.997554	1.00099
GCST90277396	ukb-a-65	Deep venous thrombosis	Triacylglycerol (52:2) levels	Simple mode	21	-0.000186181	0.00212925	0.931191	-0.0043595	0.00398714	0.999814	0.99565	1.004
GCST90277396	ukb-a-65	Deep venous thrombosis	Triacylglycerol (52:2) levels	Weighted mode	21	-0.00131086	0.00175346	0.463413	-0.00474764	0.00212593	0.99869	0.995264	1.00213
GCST90277397	ukb-a-65	Deep venous thrombosis	Triacylglycerol (52:3) levels	MR Egger	26	-0.000532965	0.00245576	0.830022	-0.00534625	0.00428032	0.999467	0.994668	1.00429
GCST90277397	ukb-a-65	Deep venous thrombosis	Triacylglycerol (52:3) levels	Weighted median	26	-0.00140911	0.00116317	0.225729	-0.00368893	0.000870714	0.998592	0.996318	1.00087
GCST90277397	ukb-a-65	Deep venous thrombosis	Triacylglycerol (52:3) levels	Inverse variance weighted	26	-0.000567305	0.000927246	0.540659	-0.00238471	0.0012501	0.999433	0.997618	1.00125
GCST90277397	ukb-a-65	Deep venous thrombosis	Triacylglycerol (52:3) levels	Simple mode	26	0.000432994	0.00167154	0.797726	-0.00284322	0.00370921	1.00043	0.997161	1.00372
GCST90277397	ukb-a-65	Deep venous thrombosis	Triacylglycerol (52:3) levels	Weighted mode	26	-0.00162194	0.00130872	0.226729	-0.00418703	0.000943144	0.998379	0.995822	1.00094
GCST90277398	ukb-a-65	Deep venous thrombosis	Triacylglycerol (52:4) levels	MR Egger	23	-0.00238363	0.00236658	0.325302	-0.00702213	0.00225487	0.997619	0.993002	1.00226
GCST90277398	ukb-a-65	Deep venous thrombosis	Triacylglycerol (52:4) levels	Weighted median	23	-0.00149988	0.00106885	0.160536	-0.00359482	0.000595057	0.998501	0.996412	1.0006
GCST90277398	ukb-a-65	Deep venous thrombosis	Triacylglycerol (52:4) levels	Inverse variance weighted	23	-0.000273893	0.000901021	0.761143	-0.00203989	0.00149211	0.999726	0.997962	1.00149
GCST90277398	ukb-a-65	Deep venous thrombosis	Triacylglycerol (52:4) levels	Simple mode	23	-0.000663949	0.0016582	0.692721	-0.00391402	0.00258612	0.999336	0.996094	1.00259
GCST90277398	ukb-a-65	Deep venous thrombosis	Triacylglycerol (52:4) levels	Weighted mode	23	-0.00176662	0.00124196	0.168922	-0.00420086	0.000667624	0.998235	0.995808	1.00067
GCST90277399	ukb-a-65	Deep venous thrombosis	Triacylglycerol (52:5) levels	MR Egger	25	-0.00182692	0.00216814	0.408118	-0.00607647	0.00242263	0.998175	0.993942	1.00243
GCST90277399	ukb-a-65	Deep venous thrombosis	Triacylglycerol (52:5) levels	Weighted median	25	-0.00198354	0.00108115	0.0665578	-0.0041026	0.000135524	0.998018	0.995906	1.00014
GCST90277399	ukb-a-65	Deep venous thrombosis	Triacylglycerol (52:5) levels	Inverse variance weighted	25	-0.00105531	0.000777602	0.174737	-0.00257941	0.000468785	0.998945	0.997424	1.00047
GCST90277399	ukb-a-65	Deep venous thrombosis	Triacylglycerol (52:5) levels	Simple mode	25	-0.00108433	0.00175256	0.541936	-0.00451935	0.00235069	0.998916	0.995491	1.00235
GCST90277399	ukb-a-65	Deep venous thrombosis	Triacylglycerol (52:5) levels	Weighted mode	25	-0.00198803	0.00134919	0.153611	-0.00463243	0.000656373	0.998014	0.995378	1.00066
GCST90277400	ukb-a-65	Deep venous thrombosis	Triacylglycerol (52:6) levels	MR Egger	20	0.00303908	0.00395541	0.452252	-0.00471353	0.0107917	1.00304	0.995298	1.01085
GCST90277400	ukb-a-65	Deep venous thrombosis	Triacylglycerol (52:6) levels	Weighted median	20	-0.00199488	0.00140656	0.156113	-0.00475174	0.000761981	0.998007	0.99526	1.00076
GCST90277400	ukb-a-65	Deep venous thrombosis	Triacylglycerol (52:6) levels	Inverse variance weighted	20	-6.77684e-05	0.00146132	0.963012	-0.00293196	0.00279643	0.999932	0.997072	1.0028
GCST90277400	ukb-a-65	Deep venous thrombosis	Triacylglycerol (52:6) levels	Simple mode	20	-0.00215825	0.00253513	0.405184	-0.0071271	0.0028106	0.997844	0.992898	1.00281
GCST90277400	ukb-a-65	Deep venous thrombosis	Triacylglycerol (52:6) levels	Weighted mode	20	-0.00290958	0.0017152	0.106143	-0.00627138	0.000452211	0.997095	0.993748	1.00045
GCST90277401	ukb-a-65	Deep venous thrombosis	Triacylglycerol (53:2) levels	MR Egger	22	0.00199283	0.00313894	0.532708	-0.0041595	0.00814515	1.00199	0.995849	1.00818
GCST90277401	ukb-a-65	Deep venous thrombosis	Triacylglycerol (53:2) levels	Weighted median	22	-0.00213067	0.00119794	0.0753047	-0.00447864	0.000217302	0.997872	0.995531	1.00022
GCST90277401	ukb-a-65	Deep venous thrombosis	Triacylglycerol (53:2) levels	Inverse variance weighted	22	-0.00167947	0.00104728	0.108791	-0.00373213	0.000373194	0.998322	0.996275	1.00037
GCST90277401	ukb-a-65	Deep venous thrombosis	Triacylglycerol (53:2) levels	Simple mode	22	-0.00360109	0.00181256	0.0601537	-0.00715371	-4.84723e-05	0.996405	0.992872	0.999952
GCST90277401	ukb-a-65	Deep venous thrombosis	Triacylglycerol (53:2) levels	Weighted mode	22	-0.00289203	0.00165371	0.0949282	-0.00613331	0.000349253	0.997112	0.993885	1.00035
GCST90277402	ukb-a-65	Deep venous thrombosis	Triacylglycerol (53:3) levels	MR Egger	25	-0.000930315	0.00236966	0.698234	-0.00557485	0.00371422	0.99907	0.994441	1.00372
GCST90277402	ukb-a-65	Deep venous thrombosis	Triacylglycerol (53:3) levels	Weighted median	25	-0.00126461	0.00107859	0.241009	-0.00337864	0.000849423	0.998736	0.996627	1.00085
GCST90277402	ukb-a-65	Deep venous thrombosis	Triacylglycerol (53:3) levels	Inverse variance weighted	25	-0.000840152	0.000937004	0.369913	-0.00267668	0.000996376	0.99916	0.997327	1.001
GCST90277402	ukb-a-65	Deep venous thrombosis	Triacylglycerol (53:3) levels	Simple mode	25	-0.000474001	0.00178219	0.792538	-0.0039671	0.0030191	0.999526	0.996041	1.00302
GCST90277402	ukb-a-65	Deep venous thrombosis	Triacylglycerol (53:3) levels	Weighted mode	25	-0.00130998	0.0013888	0.354957	-0.00403203	0.00141208	0.998691	0.995976	1.00141
GCST90277403	ukb-a-65	Deep venous thrombosis	Triacylglycerol (53:4) levels	MR Egger	28	-0.000366542	0.00154794	0.814672	-0.0034005	0.00266741	0.999634	0.996605	1.00267
GCST90277403	ukb-a-65	Deep venous thrombosis	Triacylglycerol (53:4) levels	Weighted median	28	-0.00123829	0.000901822	0.169722	-0.00300586	0.000529281	0.998762	0.996999	1.00053
GCST90277403	ukb-a-65	Deep venous thrombosis	Triacylglycerol (53:4) levels	Inverse variance weighted	28	-0.000957184	0.000652036	0.142106	-0.00223517	0.000320806	0.999043	0.997767	1.00032
GCST90277403	ukb-a-65	Deep venous thrombosis	Triacylglycerol (53:4) levels	Simple mode	28	-0.000929338	0.0016162	0.570042	-0.00409709	0.00223841	0.999071	0.995911	1.00224
GCST90277403	ukb-a-65	Deep venous thrombosis	Triacylglycerol (53:4) levels	Weighted mode	28	-0.00138188	0.0014058	0.334341	-0.00413726	0.00137349	0.998619	0.995871	1.00137
GCST90277404	ukb-a-65	Deep venous thrombosis	Triacylglycerol (54:3) levels	MR Egger	29	-0.00182922	0.00202826	0.375104	-0.00580461	0.00214617	0.998172	0.994212	1.00215
GCST90277404	ukb-a-65	Deep venous thrombosis	Triacylglycerol (54:3) levels	Weighted median	29	-0.00161091	0.00112793	0.153235	-0.00382165	0.000599835	0.99839	0.996186	1.0006
GCST90277404	ukb-a-65	Deep venous thrombosis	Triacylglycerol (54:3) levels	Inverse variance weighted	29	-0.00121574	0.000758665	0.109052	-0.00270272	0.000271246	0.998785	0.997301	1.00027
GCST90277404	ukb-a-65	Deep venous thrombosis	Triacylglycerol (54:3) levels	Simple mode	29	-0.00112447	0.00166759	0.505646	-0.00439294	0.00214401	0.998876	0.995617	1.00215
GCST90277404	ukb-a-65	Deep venous thrombosis	Triacylglycerol (54:3) levels	Weighted mode	29	-0.00155751	0.0014604	0.295309	-0.0044199	0.00130487	0.998444	0.99559	1.00131
GCST90277405	ukb-a-65	Deep venous thrombosis	Triacylglycerol (54:4) levels	MR Egger	25	-0.00339408	0.00238834	0.168703	-0.00807523	0.00128706	0.996612	0.991957	1.00129
GCST90277405	ukb-a-65	Deep venous thrombosis	Triacylglycerol (54:4) levels	Weighted median	25	-0.00151768	0.00109607	0.166159	-0.00366597	0.000630621	0.998483	0.996341	1.00063
GCST90277405	ukb-a-65	Deep venous thrombosis	Triacylglycerol (54:4) levels	Inverse variance weighted	25	-0.000707723	0.000956134	0.459184	-0.00258175	0.0011663	0.999293	0.997422	1.00117
GCST90277405	ukb-a-65	Deep venous thrombosis	Triacylglycerol (54:4) levels	Simple mode	25	-0.00109847	0.00160892	0.501313	-0.00425196	0.00205503	0.998902	0.995757	1.00206
GCST90277405	ukb-a-65	Deep venous thrombosis	Triacylglycerol (54:4) levels	Weighted mode	25	-0.00153636	0.00127147	0.238691	-0.00402845	0.000955726	0.998465	0.99598	1.00096
GCST90277406	ukb-a-65	Deep venous thrombosis	Triacylglycerol (54:5) levels	MR Egger	23	-0.00349911	0.00262045	0.19607	-0.00863519	0.00163697	0.996507	0.991402	1.00164
GCST90277406	ukb-a-65	Deep venous thrombosis	Triacylglycerol (54:5) levels	Weighted median	23	-0.00156744	0.00122715	0.201497	-0.00397265	0.000837777	0.998434	0.996035	1.00084
GCST90277406	ukb-a-65	Deep venous thrombosis	Triacylglycerol (54:5) levels	Inverse variance weighted	23	-0.000479199	0.00108944	0.66004	-0.0026145	0.0016561	0.999521	0.997389	1.00166
GCST90277406	ukb-a-65	Deep venous thrombosis	Triacylglycerol (54:5) levels	Simple mode	23	-0.000765539	0.00186362	0.685207	-0.00441824	0.00288716	0.999235	0.995592	1.00289
GCST90277406	ukb-a-65	Deep venous thrombosis	Triacylglycerol (54:5) levels	Weighted mode	23	-0.00160827	0.0013891	0.259371	-0.00433091	0.00111437	0.998393	0.995678	1.00111
GCST90277407	ukb-a-65	Deep venous thrombosis	Triacylglycerol (54:6) levels	MR Egger	15	-0.000134184	0.00448725	0.976598	-0.0089292	0.00866084	0.999866	0.991111	1.0087
GCST90277407	ukb-a-65	Deep venous thrombosis	Triacylglycerol (54:6) levels	Weighted median	15	-0.0011119	0.00158925	0.484152	-0.00422683	0.00200302	0.998889	0.995782	1.00201
GCST90277407	ukb-a-65	Deep venous thrombosis	Triacylglycerol (54:6) levels	Inverse variance weighted	15	-0.000518097	0.00161603	0.748514	-0.00368551	0.00264932	0.999482	0.996321	1.00265
GCST90277407	ukb-a-65	Deep venous thrombosis	Triacylglycerol (54:6) levels	Simple mode	15	-0.000393385	0.00238052	0.871108	-0.00505921	0.00427244	0.999607	0.994954	1.00428
GCST90277407	ukb-a-65	Deep venous thrombosis	Triacylglycerol (54:6) levels	Weighted mode	15	-0.00123542	0.00187146	0.51988	-0.00490349	0.00243264	0.998765	0.995109	1.00244
GCST90277408	ukb-a-65	Deep venous thrombosis	Triacylglycerol (54:7) levels	MR Egger	20	0.00307019	0.00306938	0.33044	-0.00294579	0.00908617	1.00307	0.997059	1.00913
GCST90277408	ukb-a-65	Deep venous thrombosis	Triacylglycerol (54:7) levels	Weighted median	20	0.00041228	0.00139694	0.767894	-0.00232572	0.00315028	1.00041	0.997677	1.00316
GCST90277408	ukb-a-65	Deep venous thrombosis	Triacylglycerol (54:7) levels	Inverse variance weighted	20	0.00144535	0.00105969	0.172588	-0.000631647	0.00352235	1.00145	0.999369	1.00353
GCST90277408	ukb-a-65	Deep venous thrombosis	Triacylglycerol (54:7) levels	Simple mode	20	0.000270205	0.00267188	0.920508	-0.00496668	0.00550709	1.00027	0.995046	1.00552
GCST90277408	ukb-a-65	Deep venous thrombosis	Triacylglycerol (54:7) levels	Weighted mode	20	-0.000124136	0.00251946	0.961218	-0.00506227	0.004814	0.999876	0.994951	1.00483
GCST90277409	ukb-a-65	Deep venous thrombosis	Triacylglycerol (56:3) levels	MR Egger	22	-0.00211159	0.00263049	0.431565	-0.00726736	0.00304418	0.997891	0.992759	1.00305
GCST90277409	ukb-a-65	Deep venous thrombosis	Triacylglycerol (56:3) levels	Weighted median	22	-0.000898292	0.00113555	0.428909	-0.00312398	0.00132739	0.999102	0.996881	1.00133
GCST90277409	ukb-a-65	Deep venous thrombosis	Triacylglycerol (56:3) levels	Inverse variance weighted	22	-0.000643046	0.000963274	0.504413	-0.00253106	0.00124497	0.999357	0.997472	1.00125
GCST90277409	ukb-a-65	Deep venous thrombosis	Triacylglycerol (56:3) levels	Simple mode	22	-0.000638996	0.00209521	0.763384	-0.00474561	0.00346761	0.999361	0.995266	1.00347
GCST90277409	ukb-a-65	Deep venous thrombosis	Triacylglycerol (56:3) levels	Weighted mode	22	-0.00118354	0.00172746	0.500753	-0.00456937	0.00220228	0.998817	0.995441	1.0022
GCST90277410	ukb-a-65	Deep venous thrombosis	Triacylglycerol (56:4) levels	MR Egger	19	-0.00175116	0.00317747	0.588724	-0.007979	0.00447668	0.99825	0.992053	1.00449
GCST90277410	ukb-a-65	Deep venous thrombosis	Triacylglycerol (56:4) levels	Weighted median	19	0.000522792	0.00125225	0.676326	-0.00193162	0.00297721	1.00052	0.99807	1.00298
GCST90277410	ukb-a-65	Deep venous thrombosis	Triacylglycerol (56:4) levels	Inverse variance weighted	19	-0.000380597	0.00122025	0.755115	-0.00277228	0.00201109	0.999619	0.997232	1.00201
GCST90277410	ukb-a-65	Deep venous thrombosis	Triacylglycerol (56:4) levels	Simple mode	19	0.00171847	0.0021314	0.430615	-0.00245907	0.005896	1.00172	0.997544	1.00591
GCST90277410	ukb-a-65	Deep venous thrombosis	Triacylglycerol (56:4) levels	Weighted mode	19	0.00140343	0.00176718	0.437445	-0.00206024	0.0048671	1.0014	0.997942	1.00488
GCST90277411	ukb-a-65	Deep venous thrombosis	Triacylglycerol (56:5) levels	MR Egger	23	0.00389798	0.00312711	0.226302	-0.00223115	0.0100271	1.00391	0.997771	1.01008
GCST90277411	ukb-a-65	Deep venous thrombosis	Triacylglycerol (56:5) levels	Weighted median	23	8.29723e-05	0.00109498	0.939598	-0.0020632	0.00222914	1.00008	0.997939	1.00223
GCST90277411	ukb-a-65	Deep venous thrombosis	Triacylglycerol (56:5) levels	Inverse variance weighted	23	0.00105562	0.00105815	0.31847	-0.00101835	0.00312959	1.00106	0.998982	1.00313
GCST90277411	ukb-a-65	Deep venous thrombosis	Triacylglycerol (56:5) levels	Simple mode	23	0.000397364	0.00234333	0.866896	-0.00419556	0.00499029	1.0004	0.995813	1.005
GCST90277411	ukb-a-65	Deep venous thrombosis	Triacylglycerol (56:5) levels	Weighted mode	23	-0.000412591	0.00197611	0.836533	-0.00428576	0.00346058	0.999587	0.995723	1.00347
GCST90277412	ukb-a-65	Deep venous thrombosis	Triacylglycerol (56:6) levels	MR Egger	25	0.00160221	0.00238252	0.507974	-0.00306752	0.00627195	1.0016	0.996937	1.00629
GCST90277412	ukb-a-65	Deep venous thrombosis	Triacylglycerol (56:6) levels	Weighted median	25	-0.00129904	0.00113933	0.254212	-0.00353212	0.000934047	0.998702	0.996474	1.00093
GCST90277412	ukb-a-65	Deep venous thrombosis	Triacylglycerol (56:6) levels	Inverse variance weighted	25	-0.000698534	0.000996576	0.483344	-0.00265182	0.00125475	0.999302	0.997352	1.00126
GCST90277412	ukb-a-65	Deep venous thrombosis	Triacylglycerol (56:6) levels	Simple mode	25	-0.00181968	0.00213387	0.402222	-0.00600207	0.00236271	0.998182	0.994016	1.00237
GCST90277412	ukb-a-65	Deep venous thrombosis	Triacylglycerol (56:6) levels	Weighted mode	25	-0.00230025	0.00280403	0.420098	-0.00779616	0.00319566	0.997702	0.992234	1.0032
GCST90277413	ukb-a-65	Deep venous thrombosis	Triacylglycerol (56:7) levels	MR Egger	31	0.00139267	0.00217332	0.526682	-0.00286703	0.00565237	1.00139	0.997137	1.00567
GCST90277413	ukb-a-65	Deep venous thrombosis	Triacylglycerol (56:7) levels	Weighted median	31	0.000425723	0.0010384	0.681821	-0.00160954	0.00246099	1.00043	0.998392	1.00246
GCST90277413	ukb-a-65	Deep venous thrombosis	Triacylglycerol (56:7) levels	Inverse variance weighted	31	0.000574305	0.000761465	0.450723	-0.000918166	0.00206678	1.00057	0.999082	1.00207
GCST90277413	ukb-a-65	Deep venous thrombosis	Triacylglycerol (56:7) levels	Simple mode	31	0.00145995	0.00221983	0.515754	-0.00289091	0.00581081	1.00146	0.997113	1.00583
GCST90277413	ukb-a-65	Deep venous thrombosis	Triacylglycerol (56:7) levels	Weighted mode	31	0.000954221	0.00222149	0.670599	-0.0033999	0.00530834	1.00095	0.996606	1.00532
GCST90277414	ukb-a-65	Deep venous thrombosis	Triacylglycerol (56:8) levels	MR Egger	29	0.000589809	0.00287556	0.839024	-0.00504628	0.0062259	1.00059	0.994966	1.00625
GCST90277414	ukb-a-65	Deep venous thrombosis	Triacylglycerol (56:8) levels	Weighted median	29	-0.000130709	0.00117027	0.911069	-0.00242445	0.00216303	0.999869	0.997578	1.00217
GCST90277414	ukb-a-65	Deep venous thrombosis	Triacylglycerol (56:8) levels	Inverse variance weighted	29	0.000733767	0.000868579	0.398228	-0.000968647	0.00243618	1.00073	0.999032	1.00244
GCST90277414	ukb-a-65	Deep venous thrombosis	Triacylglycerol (56:8) levels	Simple mode	29	-0.000975281	0.00261336	0.711817	-0.00609746	0.0041469	0.999025	0.993921	1.00416
GCST90277414	ukb-a-65	Deep venous thrombosis	Triacylglycerol (56:8) levels	Weighted mode	29	-0.00169724	0.00230544	0.46774	-0.00621591	0.00282143	0.998304	0.993803	1.00283
GCST90277415	ukb-a-65	Deep venous thrombosis	Triacylglycerol (58:7) levels	MR Egger	21	0.00238051	0.00315407	0.459657	-0.00380147	0.00856249	1.00238	0.996206	1.0086
GCST90277415	ukb-a-65	Deep venous thrombosis	Triacylglycerol (58:7) levels	Weighted median	21	1.75794e-05	0.00117506	0.988064	-0.00228554	0.0023207	1.00002	0.997717	1.00232
GCST90277415	ukb-a-65	Deep venous thrombosis	Triacylglycerol (58:7) levels	Inverse variance weighted	21	0.00135507	0.000897816	0.131223	-0.000404648	0.00311479	1.00136	0.999595	1.00312
GCST90277415	ukb-a-65	Deep venous thrombosis	Triacylglycerol (58:7) levels	Simple mode	21	-0.000586034	0.00231563	0.802791	-0.00512467	0.0039526	0.999414	0.994888	1.00396
GCST90277415	ukb-a-65	Deep venous thrombosis	Triacylglycerol (58:7) levels	Weighted mode	21	-0.00159355	0.00207908	0.452352	-0.00566854	0.00248145	0.998408	0.994347	1.00248
GCST90277416	ukb-a-65	Deep venous thrombosis	Triacylglycerol (58:8) levels	MR Egger	24	0.000291358	0.00376815	0.939067	-0.00709422	0.00767693	1.00029	0.992931	1.00771
GCST90277416	ukb-a-65	Deep venous thrombosis	Triacylglycerol (58:8) levels	Weighted median	24	-0.000218744	0.00129863	0.866236	-0.00276406	0.00232657	0.999781	0.99724	1.00233
GCST90277416	ukb-a-65	Deep venous thrombosis	Triacylglycerol (58:8) levels	Inverse variance weighted	24	0.00105256	0.00118171	0.373084	-0.00126359	0.0033687	1.00105	0.998737	1.00337
GCST90277416	ukb-a-65	Deep venous thrombosis	Triacylglycerol (58:8) levels	Simple mode	24	1.57052e-05	0.00221582	0.994406	-0.0043273	0.00435871	1.00002	0.995682	1.00437
GCST90277416	ukb-a-65	Deep venous thrombosis	Triacylglycerol (58:8) levels	Weighted mode	24	-0.000454266	0.00200864	0.823078	-0.00439121	0.00348267	0.999546	0.995618	1.00349

## Sheet: Supplementary File 2
Supplementary File 2 Lipidome associated with Deep vein thrombosis (DVT)
outcome	exposure	method	nsnp	b	se	pval	lo_ci	up_ci	or	or_lci95	or_uci95	fdr
Deep venous thrombosis	Phosphatidylethanolamine (16:0_18:2) levels	Inverse variance weighted	21	-0.00162617	0.00057127	0.00441918	-0.00274586	-0.000506476	0.998375	0.997258	0.999494	0.0465313
Deep venous thrombosis	Phosphatidylcholine (18:0_20:4) levels	Inverse variance weighted	26	0.00138804	0.000459761	0.0025358	0.000486904	0.00228917	1.00139	1.00049	1.00229	0.0302606
Deep venous thrombosis	Phosphatidylethanolamine (18:0_18:2) levels	Inverse variance weighted	28	-0.00162715	0.000538892	0.00253244	-0.00268338	-0.000570923	0.998374	0.99732	0.999429	0.0302606
Deep venous thrombosis	Phosphatidylethanolamine (18:2_0:0) levels	Inverse variance weighted	24	-0.00250459	0.000815629	0.00213522	-0.00410323	-0.00090596	0.997499	0.995905	0.999094	0.0294004
Deep venous thrombosis	Phosphatidylcholine (16:1_18:2) levels	Inverse variance weighted	24	-0.002048	0.000633942	0.00123539	-0.00329053	-0.000805476	0.997954	0.996715	0.999195	0.0201031
Deep venous thrombosis	Phosphatidylcholine (18:1_18:2) levels	Inverse variance weighted	20	-0.00210663	0.000650214	0.00119572	-0.00338105	-0.000832208	0.997896	0.996625	0.999168	0.0201031
Deep venous thrombosis	Phosphatidylcholine (O-18:1_18:2) levels	Inverse variance weighted	21	-0.00334416	0.00101176	0.000948737	-0.0053272	-0.00136112	0.996661	0.994687	0.99864	0.0188693
Deep venous thrombosis	Sphingomyelin (d36:2) levels	Inverse variance weighted	21	0.00273631	0.000823186	0.000887197	0.00112287	0.00434976	1.00274	1.00112	1.00436	0.0188693
Deep venous thrombosis	Phosphatidylcholine (17:0_18:2) levels	Inverse variance weighted	25	-0.00251763	0.000724372	0.000509703	-0.0039374	-0.00109786	0.997486	0.99607	0.998903	0.0130338
Deep venous thrombosis	Phosphatidylcholine (18:0_18:2) levels	Inverse variance weighted	31	-0.00271826	0.000771284	0.000424543	-0.00422998	-0.00120655	0.997285	0.995779	0.998794	0.0126655
Deep venous thrombosis	Sphingomyelin (d38:2) levels	Inverse variance weighted	22	0.00309161	0.000856162	0.000305	0.00141354	0.00476969	1.0031	1.00141	1.00478	0.010919
Deep venous thrombosis	Sterol ester (27:1/20:4) levels	Inverse variance weighted	27	0.00171944	0.000453022	0.00014735	0.000831518	0.00260736	1.00172	1.00083	1.00261	0.00659391
Deep venous thrombosis	Phosphatidylcholine (17:0_20:4) levels	Inverse variance weighted	28	0.00197835	0.000513882	0.000118207	0.000971142	0.00298556	1.00198	1.00097	1.00299	0.00659391
Deep venous thrombosis	Phosphatidylcholine (18:0_20:2) levels	Inverse variance weighted	16	-0.0033249	0.000776896	1.87e-05	-0.00484761	-0.00180218	0.996681	0.995164	0.998199	0.00167365
Deep venous thrombosis	Phosphatidylinositol (18:1_18:2) levels	Inverse variance weighted	25	-0.00345085	0.00075655	5.08e-06	-0.00493369	-0.00196801	0.996555	0.995078	0.998034	0.00090932

## Sheet: Supplementary File 3
Supplementary File 3 Lipidome that can be used for mediation Mendelian analysis
outcome	exposure	method	nsnp	b	se	pval	lo_ci	up_ci	or	or_lci95	or_uci95	FDR	revPvalue
Deep venous thrombosis	Phosphatidylethanolamine (18:2_0:0) levels	Inverse variance weighted	24	-0.00250459	0.000815629	0.00213522	-0.00410323	-0.00090596	0.997499	0.995905	0.999094	0.0294004	0.312151
Deep venous thrombosis	Phosphatidylcholine (16:1_18:2) levels	Inverse variance weighted	24	-0.002048	0.000633942	0.00123539	-0.00329053	-0.000805476	0.997954	0.996715	0.999195	0.0201031	0.624843
Deep venous thrombosis	Phosphatidylcholine (17:0_18:2) levels	Inverse variance weighted	25	-0.00251763	0.000724372	0.000509703	-0.0039374	-0.00109786	0.997486	0.99607	0.998903	0.0130338	0.824998
Deep venous thrombosis	Phosphatidylcholine (17:0_20:4) levels	Inverse variance weighted	28	0.00197835	0.000513882	0.000118207	0.000971142	0.00298556	1.00198	1.00097	1.00299	0.00659391	0.180489
Deep venous thrombosis	Phosphatidylcholine (18:0_18:2) levels	Inverse variance weighted	31	-0.00271826	0.000771284	0.000424543	-0.00422998	-0.00120655	0.997285	0.995779	0.998794	0.0126655	0.544767
Deep venous thrombosis	Phosphatidylcholine (18:0_20:2) levels	Inverse variance weighted	16	-0.0033249	0.000776896	1.87e-05	-0.00484761	-0.00180218	0.996681	0.995164	0.998199	0.00167365	0.447362
Deep venous thrombosis	Phosphatidylcholine (18:1_18:2) levels	Inverse variance weighted	20	-0.00210663	0.000650214	0.00119572	-0.00338105	-0.000832208	0.997896	0.996625	0.999168	0.0201031	0.631172
Deep venous thrombosis	Phosphatidylcholine (O-18:1_18:2) levels	Inverse variance weighted	21	-0.00334416	0.00101176	0.000948737	-0.0053272	-0.00136112	0.996661	0.994687	0.99864	0.0188693	0.710881
Deep venous thrombosis	Phosphatidylethanolamine (16:0_18:2) levels	Inverse variance weighted	21	-0.00162617	0.00057127	0.00441918	-0.00274586	-0.000506476	0.998375	0.997258	0.999494	0.0465313	0.826234
Deep venous thrombosis	Phosphatidylethanolamine (18:0_18:2) levels	Inverse variance weighted	28	-0.00162715	0.000538892	0.00253244	-0.00268338	-0.000570923	0.998374	0.99732	0.999429	0.0302606	0.925474
Deep venous thrombosis	Phosphatidylinositol (18:1_18:2) levels	Inverse variance weighted	25	-0.00345085	0.00075655	5.08e-06	-0.00493369	-0.00196801	0.996555	0.995078	0.998034	0.00090932	0.627326
Deep venous thrombosis	Sphingomyelin (d38:2) levels	Inverse variance weighted	22	0.00309161	0.000856162	0.000305	0.00141354	0.00476969	1.0031	1.00141	1.00478	0.010919	0.140113
revPvalue represents the P value of the IVW method in reverse causality between lipidome and DVT; According to the mediation Mendelian principle, liposomes with revPvalue>0.05 could be used for subsequent analysis

## Sheet: Supplementary File 4
Supplementary File 4 MR Results for the causality of 1400 metabolites on Deep venous thrombosis (DVT)
id.exposure	id.outcome	outcome	exposure	method	nsnp	b	se	pval	lo_ci	up_ci	or	or_lci95	or_uci95
GCST90199621	ukb-a-65	Deep venous thrombosis	Carnitine levels	MR Egger	25	-0.00172064	0.00127342	0.189774	-0.00421654	0.000775255	0.998281	0.995792	1.00078
GCST90199621	ukb-a-65	Deep venous thrombosis	Carnitine levels	Weighted median	25	-0.000811229	0.000850703	0.340287	-0.00247861	0.000856149	0.999189	0.997524	1.00086
GCST90199621	ukb-a-65	Deep venous thrombosis	Carnitine levels	Inverse variance weighted	25	-0.000264249	0.000791375	0.738447	-0.00181534	0.00128685	0.999736	0.998186	1.00129
GCST90199621	ukb-a-65	Deep venous thrombosis	Carnitine levels	Simple mode	25	-0.000782534	0.0017171	0.652682	-0.00414806	0.00258299	0.999218	0.995861	1.00259
GCST90199621	ukb-a-65	Deep venous thrombosis	Carnitine levels	Weighted mode	25	-0.000714	0.000853664	0.411183	-0.00238718	0.000959181	0.999286	0.997616	1.00096
GCST90199622	ukb-a-65	Deep venous thrombosis	Benzoate levels	MR Egger	15	-0.000242719	0.00251615	0.924623	-0.00517438	0.00468894	0.999757	0.994839	1.0047
GCST90199622	ukb-a-65	Deep venous thrombosis	Benzoate levels	Weighted median	15	0.000705898	0.00155991	0.650892	-0.00235154	0.00376333	1.00071	0.997651	1.00377
GCST90199622	ukb-a-65	Deep venous thrombosis	Benzoate levels	Inverse variance weighted	15	0.000762961	0.00118723	0.520458	-0.00156401	0.00308993	1.00076	0.998437	1.00309
GCST90199622	ukb-a-65	Deep venous thrombosis	Benzoate levels	Simple mode	15	5.24447e-05	0.00262284	0.984329	-0.00508833	0.00519322	1.00005	0.994925	1.00521
GCST90199622	ukb-a-65	Deep venous thrombosis	Benzoate levels	Weighted mode	15	-0.000168315	0.0026135	0.949561	-0.00529077	0.00495414	0.999832	0.994723	1.00497
GCST90199623	ukb-a-65	Deep venous thrombosis	Maltotriose levels	MR Egger	24	0.00199865	0.00147436	0.18898	-0.000891101	0.00488841	1.002	0.999109	1.0049
GCST90199623	ukb-a-65	Deep venous thrombosis	Maltotriose levels	Weighted median	24	0.000243829	0.0009983	0.807042	-0.00171284	0.0022005	1.00024	0.998289	1.0022
GCST90199623	ukb-a-65	Deep venous thrombosis	Maltotriose levels	Inverse variance weighted	24	0.000499148	0.000707258	0.480343	-0.000887077	0.00188537	1.0005	0.999113	1.00189
GCST90199623	ukb-a-65	Deep venous thrombosis	Maltotriose levels	Simple mode	24	0.000280377	0.00206468	0.893164	-0.0037664	0.00432716	1.00028	0.996241	1.00434
GCST90199623	ukb-a-65	Deep venous thrombosis	Maltotriose levels	Weighted mode	24	0.000363137	0.00175137	0.837565	-0.00306954	0.00379581	1.00036	0.996935	1.0038
GCST90199624	ukb-a-65	Deep venous thrombosis	Hippurate levels	MR Egger	18	-0.000135828	0.00350094	0.969532	-0.00699767	0.00672601	0.999864	0.993027	1.00675
GCST90199624	ukb-a-65	Deep venous thrombosis	Hippurate levels	Weighted median	18	-0.00266206	0.0017109	0.119721	-0.00601542	0.000691298	0.997341	0.994003	1.00069
GCST90199624	ukb-a-65	Deep venous thrombosis	Hippurate levels	Inverse variance weighted	18	-0.00039069	0.00138044	0.777162	-0.00309634	0.00231496	0.999609	0.996908	1.00232
GCST90199624	ukb-a-65	Deep venous thrombosis	Hippurate levels	Simple mode	18	-0.00388016	0.00293601	0.203821	-0.00963475	0.00187443	0.996127	0.990412	1.00188
GCST90199624	ukb-a-65	Deep venous thrombosis	Hippurate levels	Weighted mode	18	-0.00382019	0.00272693	0.179231	-0.00916497	0.0015246	0.996187	0.990877	1.00153
GCST90199625	ukb-a-65	Deep venous thrombosis	Methionine sulfoxide levels	MR Egger	25	0.0014693	0.00228287	0.526188	-0.00300512	0.00594373	1.00147	0.996999	1.00596
GCST90199625	ukb-a-65	Deep venous thrombosis	Methionine sulfoxide levels	Weighted median	25	0.000834477	0.00139975	0.551067	-0.00190903	0.00357799	1.00083	0.998093	1.00358
GCST90199625	ukb-a-65	Deep venous thrombosis	Methionine sulfoxide levels	Inverse variance weighted	25	0.000843681	0.00100965	0.40337	-0.00113523	0.00282259	1.00084	0.998865	1.00283
GCST90199625	ukb-a-65	Deep venous thrombosis	Methionine sulfoxide levels	Simple mode	25	0.000541224	0.00270212	0.842937	-0.00475493	0.00583738	1.00054	0.995256	1.00585
GCST90199625	ukb-a-65	Deep venous thrombosis	Methionine sulfoxide levels	Weighted mode	25	0.000295341	0.00256562	0.909312	-0.00473328	0.00532396	1.0003	0.995278	1.00534
GCST90199626	ukb-a-65	Deep venous thrombosis	Xanthurenate levels	MR Egger	25	0.00190395	0.00260128	0.471604	-0.00319455	0.00700246	1.00191	0.996811	1.00703
GCST90199626	ukb-a-65	Deep venous thrombosis	Xanthurenate levels	Weighted median	25	0.000186682	0.0012485	0.881139	-0.00226038	0.00263374	1.00019	0.997742	1.00264
GCST90199626	ukb-a-65	Deep venous thrombosis	Xanthurenate levels	Inverse variance weighted	25	-0.000819934	0.00102895	0.425531	-0.00283668	0.00119681	0.99918	0.997167	1.0012
GCST90199626	ukb-a-65	Deep venous thrombosis	Xanthurenate levels	Simple mode	25	-0.00172538	0.00219762	0.44007	-0.00603272	0.00258196	0.998276	0.993985	1.00259
GCST90199626	ukb-a-65	Deep venous thrombosis	Xanthurenate levels	Weighted mode	25	0.00116186	0.00202273	0.571042	-0.00280269	0.00512641	1.00116	0.997201	1.00514
GCST90199627	ukb-a-65	Deep venous thrombosis	N-alpha-acetylornithine levels	MR Egger	22	-0.00263085	0.00215837	0.237061	-0.00686125	0.00159955	0.997373	0.993162	1.0016
GCST90199627	ukb-a-65	Deep venous thrombosis	N-alpha-acetylornithine levels	Weighted median	22	-0.000787551	0.00116537	0.49917	-0.00307167	0.00149657	0.999213	0.996933	1.0015
GCST90199627	ukb-a-65	Deep venous thrombosis	N-alpha-acetylornithine levels	Inverse variance weighted	22	-0.000710052	0.00101214	0.482969	-0.00269384	0.00127374	0.99929	0.99731	1.00127
GCST90199627	ukb-a-65	Deep venous thrombosis	N-alpha-acetylornithine levels	Simple mode	22	-0.0024046	0.00231139	0.31002	-0.00693493	0.00212573	0.997598	0.993089	1.00213
GCST90199627	ukb-a-65	Deep venous thrombosis	N-alpha-acetylornithine levels	Weighted mode	22	0.000657646	0.00212069	0.759534	-0.0034989	0.00481419	1.00066	0.996507	1.00483
GCST90199628	ukb-a-65	Deep venous thrombosis	3-methylhistidine levels	MR Egger	27	0.00487583	0.00232455	0.0462201	0.000319714	0.00943195	1.00489	1.00032	1.00948
GCST90199628	ukb-a-65	Deep venous thrombosis	3-methylhistidine levels	Weighted median	27	-0.00023231	0.00127543	0.855471	-0.00273216	0.00226754	0.999768	0.997272	1.00227
GCST90199628	ukb-a-65	Deep venous thrombosis	3-methylhistidine levels	Inverse variance weighted	27	0.000761507	0.000911796	0.40362	-0.00102561	0.00254863	1.00076	0.998975	1.00255
GCST90199628	ukb-a-65	Deep venous thrombosis	3-methylhistidine levels	Simple mode	27	-0.00105444	0.00267528	0.696691	-0.006298	0.00418912	0.998946	0.993722	1.0042
GCST90199628	ukb-a-65	Deep venous thrombosis	3-methylhistidine levels	Weighted mode	27	-0.00134702	0.00243813	0.585337	-0.00612576	0.00343171	0.998654	0.993893	1.00344
GCST90199629	ukb-a-65	Deep venous thrombosis	Glycerophosphorylcholine (GPC) levels	MR Egger	29	-0.00126629	0.00210989	0.553398	-0.00540167	0.00286909	0.998735	0.994613	1.00287
GCST90199629	ukb-a-65	Deep venous thrombosis	Glycerophosphorylcholine (GPC) levels	Weighted median	29	-0.00123936	0.00120088	0.302051	-0.00359309	0.00111437	0.998761	0.996413	1.00111
GCST90199629	ukb-a-65	Deep venous thrombosis	Glycerophosphorylcholine (GPC) levels	Inverse variance weighted	29	-0.000160146	0.000875023	0.854783	-0.00187519	0.0015549	0.99984	0.998127	1.00156
GCST90199629	ukb-a-65	Deep venous thrombosis	Glycerophosphorylcholine (GPC) levels	Simple mode	29	-0.00154692	0.00227215	0.501578	-0.00600034	0.00290649	0.998454	0.994018	1.00291
GCST90199629	ukb-a-65	Deep venous thrombosis	Glycerophosphorylcholine (GPC) levels	Weighted mode	29	-0.00160656	0.00211773	0.454418	-0.00575731	0.0025442	0.998395	0.994259	1.00255
GCST90199630	ukb-a-65	Deep venous thrombosis	Phenylacetate levels	MR Egger	25	-0.00171085	0.00195311	0.390108	-0.00553895	0.00211725	0.998291	0.994476	1.00212
GCST90199630	ukb-a-65	Deep venous thrombosis	Phenylacetate levels	Weighted median	25	-0.000131863	0.00131735	0.920268	-0.00271387	0.00245015	0.999868	0.99729	1.00245
GCST90199630	ukb-a-65	Deep venous thrombosis	Phenylacetate levels	Inverse variance weighted	25	-7.05706e-05	0.00101314	0.944468	-0.00205633	0.00191519	0.999929	0.997946	1.00192
GCST90199630	ukb-a-65	Deep venous thrombosis	Phenylacetate levels	Simple mode	25	-0.000211789	0.00251753	0.933654	-0.00514615	0.00472257	0.999788	0.994867	1.00473
GCST90199630	ukb-a-65	Deep venous thrombosis	Phenylacetate levels	Weighted mode	25	0.00076835	0.00235891	0.747458	-0.00385512	0.00539182	1.00077	0.996152	1.00541
GCST90199631	ukb-a-65	Deep venous thrombosis	3-methyl-2-oxovalerate levels	MR Egger	15	0.00226225	0.00285883	0.442956	-0.00334105	0.00786555	1.00226	0.996665	1.0079
GCST90199631	ukb-a-65	Deep venous thrombosis	3-methyl-2-oxovalerate levels	Weighted median	15	-0.00214291	0.00169887	0.207176	-0.0054727	0.00118689	0.997859	0.994542	1.00119
GCST90199631	ukb-a-65	Deep venous thrombosis	3-methyl-2-oxovalerate levels	Inverse variance weighted	15	-0.00178748	0.00128003	0.162582	-0.00429633	0.000721371	0.998214	0.995713	1.00072
GCST90199631	ukb-a-65	Deep venous thrombosis	3-methyl-2-oxovalerate levels	Simple mode	15	-0.00338075	0.00320257	0.309012	-0.00965779	0.0028963	0.996625	0.990389	1.0029
GCST90199631	ukb-a-65	Deep venous thrombosis	3-methyl-2-oxovalerate levels	Weighted mode	15	-0.00287383	0.00290038	0.338578	-0.00855857	0.00281091	0.99713	0.991478	1.00281
GCST90199632	ukb-a-65	Deep venous thrombosis	Tartarate levels	MR Egger	20	-0.000742023	0.002016	0.717116	-0.00469338	0.00320933	0.999258	0.995318	1.00321
GCST90199632	ukb-a-65	Deep venous thrombosis	Tartarate levels	Weighted median	20	0.00255896	0.00134786	0.0576255	-8.28446e-05	0.00520076	1.00256	0.999917	1.00521
GCST90199632	ukb-a-65	Deep venous thrombosis	Tartarate levels	Inverse variance weighted	20	0.00248938	0.000989065	0.0118392	0.000550811	0.00442794	1.00249	1.00055	1.00444
GCST90199632	ukb-a-65	Deep venous thrombosis	Tartarate levels	Simple mode	20	0.0039397	0.00243174	0.121687	-0.000826517	0.00870592	1.00395	0.999174	1.00874
GCST90199632	ukb-a-65	Deep venous thrombosis	Tartarate levels	Weighted mode	20	0.00330499	0.00262961	0.224046	-0.00184905	0.00845903	1.00331	0.998153	1.00849
GCST90199633	ukb-a-65	Deep venous thrombosis	Suberate (C8-DC) levels	MR Egger	24	0.00370957	0.0026518	0.175787	-0.00148795	0.00890709	1.00372	0.998513	1.00895
GCST90199633	ukb-a-65	Deep venous thrombosis	Suberate (C8-DC) levels	Weighted median	24	-6.9998e-05	0.00142412	0.960798	-0.00286128	0.00272129	0.99993	0.997143	1.00272
GCST90199633	ukb-a-65	Deep venous thrombosis	Suberate (C8-DC) levels	Inverse variance weighted	24	-0.00100125	0.00131375	0.445983	-0.00357621	0.00157371	0.998999	0.99643	1.00157
GCST90199633	ukb-a-65	Deep venous thrombosis	Suberate (C8-DC) levels	Simple mode	24	0.000767543	0.00314948	0.80962	-0.00540543	0.00694052	1.00077	0.994609	1.00696
GCST90199633	ukb-a-65	Deep venous thrombosis	Suberate (C8-DC) levels	Weighted mode	24	0.00084677	0.00320683	0.794091	-0.00543862	0.00713216	1.00085	0.994576	1.00716
GCST90199634	ukb-a-65	Deep venous thrombosis	5-hydroxylysine levels	MR Egger	29	0.00103029	0.000965185	0.295219	-0.000861474	0.00292205	1.00103	0.999139	1.00293
GCST90199634	ukb-a-65	Deep venous thrombosis	5-hydroxylysine levels	Weighted median	29	0.00152081	0.000899064	0.0907334	-0.000241361	0.00328297	1.00152	0.999759	1.00329
GCST90199634	ukb-a-65	Deep venous thrombosis	5-hydroxylysine levels	Inverse variance weighted	29	0.00111523	0.000648515	0.0854938	-0.000155863	0.00238632	1.00112	0.999844	1.00239
GCST90199634	ukb-a-65	Deep venous thrombosis	5-hydroxylysine levels	Simple mode	29	0.00239909	0.00194655	0.228017	-0.00141615	0.00621433	1.0024	0.998585	1.00623
GCST90199634	ukb-a-65	Deep venous thrombosis	5-hydroxylysine levels	Weighted mode	29	0.00157131	0.000929803	0.102146	-0.000251108	0.00339372	1.00157	0.999749	1.0034
GCST90199635	ukb-a-65	Deep venous thrombosis	3-phenylpropionate hydrocinnamate levels	MR Egger	23	0.00166382	0.00188838	0.388245	-0.0020374	0.00536505	1.00167	0.997965	1.00538
GCST90199635	ukb-a-65	Deep venous thrombosis	3-phenylpropionate hydrocinnamate levels	Weighted median	23	0.000857384	0.00133626	0.521115	-0.00176169	0.00347646	1.00086	0.99824	1.00348
GCST90199635	ukb-a-65	Deep venous thrombosis	3-phenylpropionate hydrocinnamate levels	Inverse variance weighted	23	0.00073345	0.000951977	0.441033	-0.00113242	0.00259932	1.00073	0.998868	1.0026
GCST90199635	ukb-a-65	Deep venous thrombosis	3-phenylpropionate hydrocinnamate levels	Simple mode	23	-0.00119116	0.00241031	0.626068	-0.00591536	0.00353304	0.99881	0.994102	1.00354
GCST90199635	ukb-a-65	Deep venous thrombosis	3-phenylpropionate hydrocinnamate levels	Weighted mode	23	-0.000929865	0.00219656	0.676166	-0.00523512	0.00337539	0.999071	0.994779	1.00338
GCST90199636	ukb-a-65	Deep venous thrombosis	Kynurenine levels	MR Egger	24	-0.0024528	0.00258268	0.352577	-0.00751485	0.00260926	0.99755	0.992513	1.00261
GCST90199636	ukb-a-65	Deep venous thrombosis	Kynurenine levels	Weighted median	24	-0.00228648	0.00125665	0.0688347	-0.00474952	0.000176556	0.997716	0.995262	1.00018
GCST90199636	ukb-a-65	Deep venous thrombosis	Kynurenine levels	Inverse variance weighted	24	-0.000524242	0.000895989	0.558481	-0.00228038	0.0012319	0.999476	0.997722	1.00123
GCST90199636	ukb-a-65	Deep venous thrombosis	Kynurenine levels	Simple mode	24	-0.00183285	0.00215125	0.403004	-0.00604931	0.00238361	0.998169	0.993969	1.00239
GCST90199636	ukb-a-65	Deep venous thrombosis	Kynurenine levels	Weighted mode	24	-0.00234166	0.00154517	0.143277	-0.00537021	0.000686877	0.997661	0.994644	1.00069
GCST90199637	ukb-a-65	Deep venous thrombosis	N-acetylglutamate levels	MR Egger	20	0.00315655	0.00271006	0.259324	-0.00215517	0.00846827	1.00316	0.997847	1.0085
GCST90199637	ukb-a-65	Deep venous thrombosis	N-acetylglutamate levels	Weighted median	20	0.00215915	0.00153247	0.158855	-0.000844497	0.0051628	1.00216	0.999156	1.00518
GCST90199637	ukb-a-65	Deep venous thrombosis	N-acetylglutamate levels	Inverse variance weighted	20	0.00214155	0.00113674	0.0595736	-8.6465e-05	0.00436957	1.00214	0.999914	1.00438
GCST90199637	ukb-a-65	Deep venous thrombosis	N-acetylglutamate levels	Simple mode	20	0.000378044	0.0028352	0.895327	-0.00517894	0.00593503	1.00038	0.994834	1.00595
GCST90199637	ukb-a-65	Deep venous thrombosis	N-acetylglutamate levels	Weighted mode	20	0.00104971	0.00267147	0.698744	-0.00418638	0.0062858	1.00105	0.995822	1.00631
GCST90199638	ukb-a-65	Deep venous thrombosis	Glycerol 3-phosphate levels	MR Egger	30	-0.00102701	0.00145177	0.485153	-0.00387248	0.00181846	0.998974	0.996135	1.00182
GCST90199638	ukb-a-65	Deep venous thrombosis	Glycerol 3-phosphate levels	Weighted median	30	4.82267e-05	0.00120714	0.968132	-0.00231777	0.00241422	1.00005	0.997685	1.00242
GCST90199638	ukb-a-65	Deep venous thrombosis	Glycerol 3-phosphate levels	Inverse variance weighted	30	0.000714013	0.000759321	0.347048	-0.000774257	0.00220228	1.00071	0.999226	1.0022
GCST90199638	ukb-a-65	Deep venous thrombosis	Glycerol 3-phosphate levels	Simple mode	30	0.000468096	0.00220153	0.833109	-0.00384691	0.0047831	1.00047	0.99616	1.00479
GCST90199638	ukb-a-65	Deep venous thrombosis	Glycerol 3-phosphate levels	Weighted mode	30	0.000206427	0.00141319	0.884875	-0.00256343	0.00297628	1.00021	0.99744	1.00298
GCST90199639	ukb-a-65	Deep venous thrombosis	Imidazole lactate levels	MR Egger	26	0.000857958	0.000842787	0.31883	-0.000793905	0.00250982	1.00086	0.999206	1.00251
GCST90199639	ukb-a-65	Deep venous thrombosis	Imidazole lactate levels	Weighted median	26	0.000231537	0.000661676	0.726395	-0.00106535	0.00152842	1.00023	0.998935	1.00153
GCST90199639	ukb-a-65	Deep venous thrombosis	Imidazole lactate levels	Inverse variance weighted	26	0.000135931	0.000539378	0.801031	-0.000921251	0.00119311	1.00014	0.999079	1.00119
GCST90199639	ukb-a-65	Deep venous thrombosis	Imidazole lactate levels	Simple mode	26	0.00181822	0.00147635	0.229572	-0.00107543	0.00471188	1.00182	0.998925	1.00472
GCST90199639	ukb-a-65	Deep venous thrombosis	Imidazole lactate levels	Weighted mode	26	0.000272244	0.000581739	0.643851	-0.000867965	0.00141245	1.00027	0.999132	1.00141
GCST90199640	ukb-a-65	Deep venous thrombosis	4-guanidinobutanoate levels	MR Egger	21	0.00058408	0.00103307	0.578429	-0.00144074	0.0026089	1.00058	0.99856	1.00261
GCST90199640	ukb-a-65	Deep venous thrombosis	4-guanidinobutanoate levels	Weighted median	21	-0.00021932	0.000744615	0.768344	-0.00167877	0.00124013	0.999781	0.998323	1.00124
GCST90199640	ukb-a-65	Deep venous thrombosis	4-guanidinobutanoate levels	Inverse variance weighted	21	0.000332663	0.000656921	0.612578	-0.000954903	0.00162023	1.00033	0.999046	1.00162
GCST90199640	ukb-a-65	Deep venous thrombosis	4-guanidinobutanoate levels	Simple mode	21	-0.0010602	0.00197835	0.597938	-0.00493777	0.00281737	0.99894	0.995074	1.00282
GCST90199640	ukb-a-65	Deep venous thrombosis	4-guanidinobutanoate levels	Weighted mode	21	-0.000330257	0.000719054	0.650976	-0.0017396	0.00107909	0.99967	0.998262	1.00108
GCST90199641	ukb-a-65	Deep venous thrombosis	Glucuronate levels	MR Egger	15	0.000145975	0.00271682	0.957967	-0.00517899	0.00547094	1.00015	0.994834	1.00549
GCST90199641	ukb-a-65	Deep venous thrombosis	Glucuronate levels	Weighted median	15	-0.000224914	0.00173599	0.896915	-0.00362745	0.00317763	0.999775	0.996379	1.00318
GCST90199641	ukb-a-65	Deep venous thrombosis	Glucuronate levels	Inverse variance weighted	15	-0.000216844	0.00126661	0.864066	-0.0026994	0.00226571	0.999783	0.997304	1.00227
GCST90199641	ukb-a-65	Deep venous thrombosis	Glucuronate levels	Simple mode	15	-0.00326081	0.00345313	0.361027	-0.010029	0.00350733	0.996745	0.990021	1.00351
GCST90199641	ukb-a-65	Deep venous thrombosis	Glucuronate levels	Weighted mode	15	-0.00295769	0.00315828	0.364896	-0.00914791	0.00323253	0.997047	0.990894	1.00324
GCST90199642	ukb-a-65	Deep venous thrombosis	Ribitol levels	MR Egger	33	0.00110865	0.00110301	0.322624	-0.00105325	0.00327055	1.00111	0.998947	1.00328
GCST90199642	ukb-a-65	Deep venous thrombosis	Ribitol levels	Weighted median	33	0.000565641	0.0011205	0.613691	-0.00163054	0.00276182	1.00057	0.998371	1.00277
GCST90199642	ukb-a-65	Deep venous thrombosis	Ribitol levels	Inverse variance weighted	33	0.000629118	0.000678552	0.35385	-0.000700844	0.00195908	1.00063	0.999299	1.00196
GCST90199642	ukb-a-65	Deep venous thrombosis	Ribitol levels	Simple mode	33	0.00140754	0.00190523	0.465427	-0.00232671	0.00514178	1.00141	0.997676	1.00516
GCST90199642	ukb-a-65	Deep venous thrombosis	Ribitol levels	Weighted mode	33	0.000663489	0.0011736	0.575782	-0.00163677	0.00296375	1.00066	0.998365	1.00297
GCST90199643	ukb-a-65	Deep venous thrombosis	Glycodeoxycholate levels	MR Egger	19	-0.00276044	0.00283251	0.343445	-0.00831216	0.00279128	0.997243	0.991722	1.0028
GCST90199643	ukb-a-65	Deep venous thrombosis	Glycodeoxycholate levels	Weighted median	19	0.000720618	0.00146676	0.623214	-0.00215423	0.00359546	1.00072	0.997848	1.0036
GCST90199643	ukb-a-65	Deep venous thrombosis	Glycodeoxycholate levels	Inverse variance weighted	19	0.000227023	0.0012282	0.853353	-0.00218026	0.0026343	1.00023	0.997822	1.00264
GCST90199643	ukb-a-65	Deep venous thrombosis	Glycodeoxycholate levels	Simple mode	19	0.00162467	0.00283522	0.573712	-0.00393235	0.0071817	1.00163	0.996075	1.00721
GCST90199643	ukb-a-65	Deep venous thrombosis	Glycodeoxycholate levels	Weighted mode	19	0.00148765	0.00291198	0.615651	-0.00421984	0.00719513	1.00149	0.995789	1.00722
GCST90199644	ukb-a-65	Deep venous thrombosis	Theobromine levels	MR Egger	23	-0.00156422	0.00298524	0.605775	-0.00741528	0.00428684	0.998437	0.992612	1.0043
GCST90199644	ukb-a-65	Deep venous thrombosis	Theobromine levels	Weighted median	23	-0.00138882	0.00139071	0.317966	-0.00411461	0.00133696	0.998612	0.995894	1.00134
GCST90199644	ukb-a-65	Deep venous thrombosis	Theobromine levels	Inverse variance weighted	23	-0.00180526	0.0010837	0.0957476	-0.00392931	0.000318794	0.998196	0.996078	1.00032
GCST90199644	ukb-a-65	Deep venous thrombosis	Theobromine levels	Simple mode	23	0.000546388	0.00296388	0.855429	-0.00526282	0.0063556	1.00055	0.994751	1.00638
GCST90199644	ukb-a-65	Deep venous thrombosis	Theobromine levels	Weighted mode	23	0.000324826	0.00263989	0.903188	-0.00484936	0.00549901	1.00032	0.995162	1.00551
GCST90199645	ukb-a-65	Deep venous thrombosis	Quinate levels	MR Egger	18	-0.000217984	0.00215302	0.920613	-0.00443789	0.00400193	0.999782	0.995572	1.00401
GCST90199645	ukb-a-65	Deep venous thrombosis	Quinate levels	Weighted median	18	0.000771222	0.00148821	0.604304	-0.00214567	0.00368811	1.00077	0.997857	1.00369
GCST90199645	ukb-a-65	Deep venous thrombosis	Quinate levels	Inverse variance weighted	18	0.000632031	0.00111481	0.570753	-0.00155299	0.00281705	1.00063	0.998448	1.00282
GCST90199645	ukb-a-65	Deep venous thrombosis	Quinate levels	Simple mode	18	0.0020214	0.00266734	0.458928	-0.00320659	0.0072494	1.00202	0.996799	1.00728
GCST90199645	ukb-a-65	Deep venous thrombosis	Quinate levels	Weighted mode	18	0.00206885	0.00290352	0.485802	-0.00362206	0.00775976	1.00207	0.996384	1.00779
GCST90199646	ukb-a-65	Deep venous thrombosis	Gentisate levels	MR Egger	23	-0.000818985	0.00269817	0.76447	-0.0061074	0.00446943	0.999181	0.993911	1.00448
GCST90199646	ukb-a-65	Deep venous thrombosis	Gentisate levels	Weighted median	23	-0.000648003	0.00142879	0.650166	-0.00344844	0.00215243	0.999352	0.996558	1.00215
GCST90199646	ukb-a-65	Deep venous thrombosis	Gentisate levels	Inverse variance weighted	23	-0.00059562	0.00122497	0.626802	-0.00299656	0.00180532	0.999405	0.997008	1.00181
GCST90199646	ukb-a-65	Deep venous thrombosis	Gentisate levels	Simple mode	23	-0.00109452	0.00275507	0.694994	-0.00649445	0.00430542	0.998906	0.993527	1.00431
GCST90199646	ukb-a-65	Deep venous thrombosis	Gentisate levels	Weighted mode	23	-0.00148922	0.00254809	0.564868	-0.00648348	0.00350504	0.998512	0.993537	1.00351
GCST90199647	ukb-a-65	Deep venous thrombosis	Theophylline levels	MR Egger	24	-0.00185013	0.00200495	0.366132	-0.00577983	0.00207957	0.998152	0.994237	1.00208
GCST90199647	ukb-a-65	Deep venous thrombosis	Theophylline levels	Weighted median	24	-0.000906985	0.00133336	0.496361	-0.00352036	0.00170639	0.999093	0.996486	1.00171
GCST90199647	ukb-a-65	Deep venous thrombosis	Theophylline levels	Inverse variance weighted	24	-0.000476062	0.000934192	0.610333	-0.00230708	0.00135495	0.999524	0.997696	1.00136
GCST90199647	ukb-a-65	Deep venous thrombosis	Theophylline levels	Simple mode	24	-0.00120078	0.00252999	0.639535	-0.00615957	0.00375801	0.9988	0.993859	1.00377
GCST90199647	ukb-a-65	Deep venous thrombosis	Theophylline levels	Weighted mode	24	-0.00138514	0.00244848	0.577067	-0.00618417	0.00341389	0.998616	0.993835	1.00342
GCST90199648	ukb-a-65	Deep venous thrombosis	1,5-anhydroglucitol (1,5-ag) levels	MR Egger	27	0.0027467	0.00188622	0.157784	-0.000950289	0.0064437	1.00275	0.99905	1.00646
GCST90199648	ukb-a-65	Deep venous thrombosis	1,5-anhydroglucitol (1,5-ag) levels	Weighted median	27	0.00144318	0.00130098	0.2673	-0.00110674	0.0039931	1.00144	0.998894	1.004
GCST90199648	ukb-a-65	Deep venous thrombosis	1,5-anhydroglucitol (1,5-ag) levels	Inverse variance weighted	27	0.00130515	0.000974485	0.180466	-0.000604843	0.00321514	1.00131	0.999395	1.00322
GCST90199648	ukb-a-65	Deep venous thrombosis	1,5-anhydroglucitol (1,5-ag) levels	Simple mode	27	-0.000994216	0.00268208	0.713872	-0.00625109	0.00426266	0.999006	0.993768	1.00427
GCST90199648	ukb-a-65	Deep venous thrombosis	1,5-anhydroglucitol (1,5-ag) levels	Weighted mode	27	0.00043904	0.00196012	0.824518	-0.00340279	0.00428087	1.00044	0.996603	1.00429
GCST90199649	ukb-a-65	Deep venous thrombosis	1-stearoyl-2-arachidonoyl-GPI (18:0/20:4) levels	MR Egger	24	0.00214535	0.00197781	0.289794	-0.00173115	0.00602185	1.00215	0.99827	1.00604
GCST90199649	ukb-a-65	Deep venous thrombosis	1-stearoyl-2-arachidonoyl-GPI (18:0/20:4) levels	Weighted median	24	0.00155999	0.00118434	0.187778	-0.000761314	0.00388129	1.00156	0.999239	1.00389
GCST90199649	ukb-a-65	Deep venous thrombosis	1-stearoyl-2-arachidonoyl-GPI (18:0/20:4) levels	Inverse variance weighted	24	0.00116214	0.000883002	0.188131	-0.000568541	0.00289283	1.00116	0.999432	1.0029
GCST90199649	ukb-a-65	Deep venous thrombosis	1-stearoyl-2-arachidonoyl-GPI (18:0/20:4) levels	Simple mode	24	0.00120265	0.00242707	0.624937	-0.0035544	0.0059597	1.0012	0.996452	1.00598
GCST90199649	ukb-a-65	Deep venous thrombosis	1-stearoyl-2-arachidonoyl-GPI (18:0/20:4) levels	Weighted mode	24	-0.000999336	0.00336357	0.769052	-0.00759193	0.00559326	0.999001	0.992437	1.00561
GCST90199650	ukb-a-65	Deep venous thrombosis	Indolelactate levels	MR Egger	26	0.00221649	0.00210253	0.302289	-0.00190447	0.00633745	1.00222	0.998097	1.00636
GCST90199650	ukb-a-65	Deep venous thrombosis	Indolelactate levels	Weighted median	26	0.00231596	0.00135677	0.0878293	-0.000343316	0.00497523	1.00232	0.999657	1.00499
GCST90199650	ukb-a-65	Deep venous thrombosis	Indolelactate levels	Inverse variance weighted	26	0.00115027	0.000938439	0.220302	-0.00068907	0.00298961	1.00115	0.999311	1.00299
GCST90199650	ukb-a-65	Deep venous thrombosis	Indolelactate levels	Simple mode	26	0.00197592	0.00248244	0.433549	-0.00288966	0.0068415	1.00198	0.997115	1.00686
GCST90199650	ukb-a-65	Deep venous thrombosis	Indolelactate levels	Weighted mode	26	0.0022457	0.00166813	0.190307	-0.00102384	0.00551524	1.00225	0.998977	1.00553
GCST90199651	ukb-a-65	Deep venous thrombosis	Docosahexaenoate DHA; 22:6n3 levels	MR Egger	22	0.00265709	0.00232824	0.267249	-0.00190626	0.00722044	1.00266	0.998096	1.00725
GCST90199651	ukb-a-65	Deep venous thrombosis	Docosahexaenoate DHA; 22:6n3 levels	Weighted median	22	9.67369e-05	0.00145483	0.946985	-0.00275473	0.0029482	1.0001	0.997249	1.00295
GCST90199651	ukb-a-65	Deep venous thrombosis	Docosahexaenoate DHA; 22:6n3 levels	Inverse variance weighted	22	0.00145837	0.00104115	0.161293	-0.000582276	0.00349901	1.00146	0.999418	1.00351
GCST90199651	ukb-a-65	Deep venous thrombosis	Docosahexaenoate DHA; 22:6n3 levels	Simple mode	22	-0.000777868	0.00283106	0.786184	-0.00632675	0.00477102	0.999222	0.993693	1.00478
GCST90199651	ukb-a-65	Deep venous thrombosis	Docosahexaenoate DHA; 22:6n3 levels	Weighted mode	22	-0.000668678	0.0028948	0.819556	-0.00634248	0.00500512	0.999332	0.993678	1.00502
GCST90199652	ukb-a-65	Deep venous thrombosis	1-stearoyl-2-oleoyl-GPS (18:0/18:1) levels	MR Egger	21	-0.000661307	0.00300566	0.828202	-0.0065524	0.00522978	0.999339	0.993469	1.00524
GCST90199652	ukb-a-65	Deep venous thrombosis	1-stearoyl-2-oleoyl-GPS (18:0/18:1) levels	Weighted median	21	0.000512755	0.00145591	0.724698	-0.00234084	0.00336635	1.00051	0.997662	1.00337
GCST90199652	ukb-a-65	Deep venous thrombosis	1-stearoyl-2-oleoyl-GPS (18:0/18:1) levels	Inverse variance weighted	21	-0.000704035	0.00110908	0.525566	-0.00287784	0.00146977	0.999296	0.997126	1.00147
GCST90199652	ukb-a-65	Deep venous thrombosis	1-stearoyl-2-oleoyl-GPS (18:0/18:1) levels	Simple mode	21	0.00195759	0.00244996	0.433661	-0.00284434	0.00675952	1.00196	0.99716	1.00678
GCST90199652	ukb-a-65	Deep venous thrombosis	1-stearoyl-2-oleoyl-GPS (18:0/18:1) levels	Weighted mode	21	0.00210406	0.00209152	0.326435	-0.00199532	0.00620343	1.00211	0.998007	1.00622
GCST90199653	ukb-a-65	Deep venous thrombosis	1-myristoyl-2-palmitoyl-gpc (14:0/16:0) levels	MR Egger	16	0.0025419	0.00292064	0.398801	-0.00318255	0.00826636	1.00255	0.996823	1.0083
GCST90199653	ukb-a-65	Deep venous thrombosis	1-myristoyl-2-palmitoyl-gpc (14:0/16:0) levels	Weighted median	16	0.000504175	0.00165877	0.76117	-0.00274702	0.00375537	1.0005	0.997257	1.00376
GCST90199653	ukb-a-65	Deep venous thrombosis	1-myristoyl-2-palmitoyl-gpc (14:0/16:0) levels	Inverse variance weighted	16	0.000837166	0.00119138	0.482251	-0.00149794	0.00317227	1.00084	0.998503	1.00318
GCST90199653	ukb-a-65	Deep venous thrombosis	1-myristoyl-2-palmitoyl-gpc (14:0/16:0) levels	Simple mode	16	0.00123326	0.00289411	0.676066	-0.00443919	0.00690571	1.00123	0.995571	1.00693
GCST90199653	ukb-a-65	Deep venous thrombosis	1-myristoyl-2-palmitoyl-gpc (14:0/16:0) levels	Weighted mode	16	0.00150726	0.00272175	0.587889	-0.00382738	0.00684189	1.00151	0.99618	1.00687
GCST90199654	ukb-a-65	Deep venous thrombosis	Paraxanthine levels in elite athletes	MR Egger	33	-0.000215181	0.00201283	0.915554	-0.00416034	0.00372997	0.999785	0.995848	1.00374
GCST90199654	ukb-a-65	Deep venous thrombosis	Paraxanthine levels in elite athletes	Weighted median	33	0.000498311	0.00115353	0.665749	-0.0017626	0.00275922	1.0005	0.998239	1.00276
GCST90199654	ukb-a-65	Deep venous thrombosis	Paraxanthine levels in elite athletes	Inverse variance weighted	33	-0.000565696	0.000881054	0.520829	-0.00229256	0.00116117	0.999434	0.99771	1.00116
GCST90199654	ukb-a-65	Deep venous thrombosis	Paraxanthine levels in elite athletes	Simple mode	33	0.00189115	0.00265475	0.481402	-0.00331216	0.00709446	1.00189	0.996693	1.00712
GCST90199654	ukb-a-65	Deep venous thrombosis	Paraxanthine levels in elite athletes	Weighted mode	33	0.00189115	0.00281839	0.507033	-0.0036329	0.00741519	1.00189	0.996374	1.00744
GCST90199655	ukb-a-65	Deep venous thrombosis	4-methyl-2-oxopentanoate levels	MR Egger	12	0.00922818	0.00431116	0.0579829	0.000778306	0.0176781	1.00927	1.00078	1.01784
GCST90199655	ukb-a-65	Deep venous thrombosis	4-methyl-2-oxopentanoate levels	Weighted median	12	-0.00096479	0.00189476	0.61062	-0.00467852	0.00274894	0.999036	0.995332	1.00275
GCST90199655	ukb-a-65	Deep venous thrombosis	4-methyl-2-oxopentanoate levels	Inverse variance weighted	12	-0.000233027	0.00167737	0.88951	-0.00352067	0.00305462	0.999767	0.996486	1.00306
GCST90199655	ukb-a-65	Deep venous thrombosis	4-methyl-2-oxopentanoate levels	Simple mode	12	-0.0011132	0.00369282	0.768693	-0.00835114	0.00612473	0.998887	0.991684	1.00614
GCST90199655	ukb-a-65	Deep venous thrombosis	4-methyl-2-oxopentanoate levels	Weighted mode	12	-0.00187248	0.00304819	0.551516	-0.00784694	0.00410198	0.998129	0.992184	1.00411
GCST90199656	ukb-a-65	Deep venous thrombosis	3-indoxyl sulfate levels	MR Egger	20	0.00101263	0.00221677	0.653277	-0.00333224	0.00535749	1.00101	0.996673	1.00537
GCST90199656	ukb-a-65	Deep venous thrombosis	3-indoxyl sulfate levels	Weighted median	20	0.000146271	0.00150954	0.922808	-0.00281242	0.00310496	1.00015	0.997192	1.00311
GCST90199656	ukb-a-65	Deep venous thrombosis	3-indoxyl sulfate levels	Inverse variance weighted	20	-0.000492443	0.00109057	0.651597	-0.00262997	0.00164508	0.999508	0.997373	1.00165
GCST90199656	ukb-a-65	Deep venous thrombosis	3-indoxyl sulfate levels	Simple mode	20	0.000313971	0.00297804	0.91714	-0.00552298	0.00615092	1.00031	0.994492	1.00617
GCST90199656	ukb-a-65	Deep venous thrombosis	3-indoxyl sulfate levels	Weighted mode	20	0.000367868	0.00295659	0.902287	-0.00542705	0.00616279	1.00037	0.994588	1.00618
GCST90199657	ukb-a-65	Deep venous thrombosis	Sphingosine 1-phosphate levels	MR Egger	17	0.0012297	0.00339458	0.722216	-0.00542368	0.00788307	1.00123	0.994591	1.00791
GCST90199657	ukb-a-65	Deep venous thrombosis	Sphingosine 1-phosphate levels	Weighted median	17	-0.000884212	0.00179084	0.621489	-0.00439426	0.00262584	0.999116	0.995615	1.00263
GCST90199657	ukb-a-65	Deep venous thrombosis	Sphingosine 1-phosphate levels	Inverse variance weighted	17	-0.00115923	0.00146732	0.429506	-0.00403518	0.00171671	0.998841	0.995973	1.00172
GCST90199657	ukb-a-65	Deep venous thrombosis	Sphingosine 1-phosphate levels	Simple mode	17	0.00245865	0.00347429	0.489331	-0.00435095	0.00926825	1.00246	0.995659	1.00931
GCST90199657	ukb-a-65	Deep venous thrombosis	Sphingosine 1-phosphate levels	Weighted mode	17	0.00276106	0.00302991	0.37568	-0.00317757	0.00869968	1.00276	0.996827	1.00874
GCST90199658	ukb-a-65	Deep venous thrombosis	Alpha-hydroxyisocaproate levels	MR Egger	21	0.00213075	0.00273249	0.445124	-0.00322493	0.00748642	1.00213	0.99678	1.00751
GCST90199658	ukb-a-65	Deep venous thrombosis	Alpha-hydroxyisocaproate levels	Weighted median	21	-0.000315377	0.00141368	0.823465	-0.00308618	0.00245543	0.999685	0.996919	1.00246
GCST90199658	ukb-a-65	Deep venous thrombosis	Alpha-hydroxyisocaproate levels	Inverse variance weighted	21	0.0008137	0.00107837	0.450512	-0.00129991	0.00292731	1.00081	0.998701	1.00293
GCST90199658	ukb-a-65	Deep venous thrombosis	Alpha-hydroxyisocaproate levels	Simple mode	21	-0.000559492	0.00271031	0.838541	-0.0058717	0.00475271	0.999441	0.994146	1.00476
GCST90199658	ukb-a-65	Deep venous thrombosis	Alpha-hydroxyisocaproate levels	Weighted mode	21	-0.000506948	0.00252618	0.842977	-0.00545827	0.00444437	0.999493	0.994557	1.00445
GCST90199659	ukb-a-65	Deep venous thrombosis	1-stearoyl-GPI (18:0) levels	MR Egger	18	0.00677535	0.00261475	0.0196893	0.00165044	0.0119003	1.0068	1.00165	1.01197
GCST90199659	ukb-a-65	Deep venous thrombosis	1-stearoyl-GPI (18:0) levels	Weighted median	18	0.00176066	0.00150381	0.24168	-0.00118681	0.00470814	1.00176	0.998814	1.00472
GCST90199659	ukb-a-65	Deep venous thrombosis	1-stearoyl-GPI (18:0) levels	Inverse variance weighted	18	0.000287839	0.00118122	0.807479	-0.00202735	0.00260303	1.00029	0.997975	1.00261
GCST90199659	ukb-a-65	Deep venous thrombosis	1-stearoyl-GPI (18:0) levels	Simple mode	18	0.00286555	0.0030194	0.355896	-0.00305248	0.00878358	1.00287	0.996952	1.00882
GCST90199659	ukb-a-65	Deep venous thrombosis	1-stearoyl-GPI (18:0) levels	Weighted mode	18	0.00286555	0.00256752	0.279918	-0.0021668	0.00789789	1.00287	0.997836	1.00793
GCST90199660	ukb-a-65	Deep venous thrombosis	1,2-dipalmitoyl-gpc (16:0/16:0) levels	MR Egger	27	0.000577609	0.00227782	0.801894	-0.00388692	0.00504214	1.00058	0.996121	1.00505
GCST90199660	ukb-a-65	Deep venous thrombosis	1,2-dipalmitoyl-gpc (16:0/16:0) levels	Weighted median	27	0.00057254	0.00127179	0.652578	-0.00192018	0.00306525	1.00057	0.998082	1.00307
GCST90199660	ukb-a-65	Deep venous thrombosis	1,2-dipalmitoyl-gpc (16:0/16:0) levels	Inverse variance weighted	27	0.00108527	0.00102349	0.288979	-0.000920766	0.0030913	1.00109	0.99908	1.0031
GCST90199660	ukb-a-65	Deep venous thrombosis	1,2-dipalmitoyl-gpc (16:0/16:0) levels	Simple mode	27	0.000917882	0.00271514	0.738032	-0.00440379	0.00623956	1.00092	0.995606	1.00626
GCST90199660	ukb-a-65	Deep venous thrombosis	1,2-dipalmitoyl-gpc (16:0/16:0) levels	Weighted mode	27	0.000391037	0.00262976	0.88294	-0.00476329	0.00554536	1.00039	0.995248	1.00556
GCST90199661	ukb-a-65	Deep venous thrombosis	Maleate levels	MR Egger	23	-0.00053086	0.00256519	0.838044	-0.00555864	0.00449692	0.999469	0.994457	1.00451
GCST90199661	ukb-a-65	Deep venous thrombosis	Maleate levels	Weighted median	23	-0.000467689	0.00147575	0.751307	-0.00336015	0.00242478	0.999532	0.996645	1.00243
GCST90199661	ukb-a-65	Deep venous thrombosis	Maleate levels	Inverse variance weighted	23	-0.000254646	0.00120175	0.832188	-0.00261007	0.00210078	0.999745	0.997393	1.0021
GCST90199661	ukb-a-65	Deep venous thrombosis	Maleate levels	Simple mode	23	-0.00350935	0.00335864	0.307427	-0.0100923	0.00307358	0.996497	0.989958	1.00308
GCST90199661	ukb-a-65	Deep venous thrombosis	Maleate levels	Weighted mode	23	-0.00238336	0.00300184	0.435696	-0.00826696	0.00350025	0.997619	0.991767	1.00351
GCST90199662	ukb-a-65	Deep venous thrombosis	Isovalerate (i5:0) levels	MR Egger	17	0.000824928	0.00328152	0.804927	-0.00560686	0.00725671	1.00083	0.994409	1.00728
GCST90199662	ukb-a-65	Deep venous thrombosis	Isovalerate (i5:0) levels	Weighted median	17	0.000634789	0.00170773	0.710105	-0.00271236	0.00398194	1.00063	0.997291	1.00399
GCST90199662	ukb-a-65	Deep venous thrombosis	Isovalerate (i5:0) levels	Inverse variance weighted	17	-0.000529473	0.00137759	0.700721	-0.00322955	0.0021706	0.999471	0.996776	1.00217
GCST90199662	ukb-a-65	Deep venous thrombosis	Isovalerate (i5:0) levels	Simple mode	17	0.000615904	0.00316754	0.848277	-0.00559247	0.00682427	1.00062	0.994423	1.00685
GCST90199662	ukb-a-65	Deep venous thrombosis	Isovalerate (i5:0) levels	Weighted mode	17	0.000615904	0.00309471	0.844756	-0.00544973	0.00668154	1.00062	0.994565	1.0067
GCST90199663	ukb-a-65	Deep venous thrombosis	4-acetylphenol sulfate levels	MR Egger	19	-0.00184167	0.00212114	0.397353	-0.0059991	0.00231577	0.99816	0.994019	1.00232
GCST90199663	ukb-a-65	Deep venous thrombosis	4-acetylphenol sulfate levels	Weighted median	19	-0.000860857	0.00138556	0.534397	-0.00357655	0.00185483	0.99914	0.99643	1.00186
GCST90199663	ukb-a-65	Deep venous thrombosis	4-acetylphenol sulfate levels	Inverse variance weighted	19	0.000232675	0.0010328	0.821757	-0.00179161	0.00225696	1.00023	0.99821	1.00226
GCST90199663	ukb-a-65	Deep venous thrombosis	4-acetylphenol sulfate levels	Simple mode	19	-0.00140742	0.00230922	0.549824	-0.00593349	0.00311865	0.998594	0.994084	1.00312
GCST90199663	ukb-a-65	Deep venous thrombosis	4-acetylphenol sulfate levels	Weighted mode	19	-0.00137381	0.00239734	0.573696	-0.0060726	0.00332497	0.998627	0.993946	1.00333
GCST90199664	ukb-a-65	Deep venous thrombosis	Phenyllactate (PLA) levels in elite athletes	MR Egger	25	0.00210118	0.00144443	0.159271	-0.000729901	0.00493227	1.0021	0.99927	1.00494
GCST90199664	ukb-a-65	Deep venous thrombosis	Phenyllactate (PLA) levels in elite athletes	Weighted median	25	0.000970475	0.0012402	0.433914	-0.00146033	0.00340128	1.00097	0.998541	1.00341
GCST90199664	ukb-a-65	Deep venous thrombosis	Phenyllactate (PLA) levels in elite athletes	Inverse variance weighted	25	0.00068527	0.000809472	0.397238	-0.000901296	0.00227184	1.00069	0.999099	1.00227
GCST90199664	ukb-a-65	Deep venous thrombosis	Phenyllactate (PLA) levels in elite athletes	Simple mode	25	0.000458736	0.00225811	0.84073	-0.00396715	0.00488462	1.00046	0.996041	1.0049
GCST90199664	ukb-a-65	Deep venous thrombosis	Phenyllactate (PLA) levels in elite athletes	Weighted mode	25	0.000941371	0.00124138	0.455639	-0.00149174	0.00337448	1.00094	0.998509	1.00338
GCST90199665	ukb-a-65	Deep venous thrombosis	N-acetylaspartate (naa) levels	MR Egger	20	0.00101249	0.00242172	0.680827	-0.00373407	0.00575906	1.00101	0.996273	1.00578
GCST90199665	ukb-a-65	Deep venous thrombosis	N-acetylaspartate (naa) levels	Weighted median	20	0.000121879	0.00160449	0.93945	-0.00302293	0.00326669	1.00012	0.996982	1.00327
GCST90199665	ukb-a-65	Deep venous thrombosis	N-acetylaspartate (naa) levels	Inverse variance weighted	20	0.000834126	0.00113771	0.46346	-0.00139579	0.00306404	1.00083	0.998605	1.00307
GCST90199665	ukb-a-65	Deep venous thrombosis	N-acetylaspartate (naa) levels	Simple mode	20	-0.000929117	0.00280189	0.743818	-0.00642082	0.00456258	0.999071	0.9936	1.00457
GCST90199665	ukb-a-65	Deep venous thrombosis	N-acetylaspartate (naa) levels	Weighted mode	20	-0.000861612	0.00272659	0.755445	-0.00620573	0.00448251	0.999139	0.993813	1.00449
GCST90199666	ukb-a-65	Deep venous thrombosis	Palmitoylcarnitine levels (Metabolon platform)	MR Egger	30	-0.00035698	0.00273388	0.897044	-0.00571538	0.00500142	0.999643	0.994301	1.00501
GCST90199666	ukb-a-65	Deep venous thrombosis	Palmitoylcarnitine levels (Metabolon platform)	Weighted median	30	-0.000633515	0.00131347	0.629577	-0.00320791	0.00194088	0.999367	0.996797	1.00194
GCST90199666	ukb-a-65	Deep venous thrombosis	Palmitoylcarnitine levels (Metabolon platform)	Inverse variance weighted	30	0.000284692	0.00108449	0.792927	-0.00184091	0.00241029	1.00028	0.998161	1.00241
GCST90199666	ukb-a-65	Deep venous thrombosis	Palmitoylcarnitine levels (Metabolon platform)	Simple mode	30	-0.002067	0.00245868	0.407396	-0.00688601	0.002752	0.997935	0.993138	1.00276
GCST90199666	ukb-a-65	Deep venous thrombosis	Palmitoylcarnitine levels (Metabolon platform)	Weighted mode	30	-0.000988139	0.00201251	0.627122	-0.00493265	0.00295637	0.999012	0.995079	1.00296
GCST90199667	ukb-a-65	Deep venous thrombosis	Erythritol levels in elite athletes	MR Egger	20	-0.000292473	0.00188118	0.878179	-0.00397959	0.00339464	0.999708	0.996028	1.0034
GCST90199667	ukb-a-65	Deep venous thrombosis	Erythritol levels in elite athletes	Weighted median	20	-0.000755188	0.00136032	0.57879	-0.00342142	0.00191105	0.999245	0.996584	1.00191
GCST90199667	ukb-a-65	Deep venous thrombosis	Erythritol levels in elite athletes	Inverse variance weighted	20	-0.000875764	0.000984511	0.373712	-0.00280541	0.00105388	0.999125	0.997199	1.00105
GCST90199667	ukb-a-65	Deep venous thrombosis	Erythritol levels in elite athletes	Simple mode	20	-0.000892754	0.00226061	0.697302	-0.00532355	0.00353804	0.999108	0.994691	1.00354
GCST90199667	ukb-a-65	Deep venous thrombosis	Erythritol levels in elite athletes	Weighted mode	20	-0.000372965	0.00177281	0.83561	-0.00384767	0.00310174	0.999627	0.99616	1.00311
GCST90199668	ukb-a-65	Deep venous thrombosis	Hexanoylcarnitine levels (Biocrates platform)	MR Egger	22	-0.00145241	0.0013159	0.28281	-0.00403158	0.00112676	0.998549	0.995977	1.00113
GCST90199668	ukb-a-65	Deep venous thrombosis	Hexanoylcarnitine levels (Biocrates platform)	Weighted median	22	-0.000225306	0.000840789	0.788723	-0.00187325	0.00142264	0.999775	0.998129	1.00142
GCST90199668	ukb-a-65	Deep venous thrombosis	Hexanoylcarnitine levels (Biocrates platform)	Inverse variance weighted	22	-0.000208968	0.000754007	0.78167	-0.00168682	0.00126889	0.999791	0.998315	1.00127
GCST90199668	ukb-a-65	Deep venous thrombosis	Hexanoylcarnitine levels (Biocrates platform)	Simple mode	22	-0.00223682	0.00186745	0.244341	-0.00589702	0.00142337	0.997766	0.99412	1.00142
GCST90199668	ukb-a-65	Deep venous thrombosis	Hexanoylcarnitine levels (Biocrates platform)	Weighted mode	22	-0.000460857	0.000785395	0.563604	-0.00200023	0.00107852	0.999539	0.998002	1.00108
GCST90199669	ukb-a-65	Deep venous thrombosis	Acetylcarnitine levels (Biocrates platform)	MR Egger	19	-0.00194147	0.00197966	0.340488	-0.00582161	0.00193866	0.99806	0.994195	1.00194
GCST90199669	ukb-a-65	Deep venous thrombosis	Acetylcarnitine levels (Biocrates platform)	Weighted median	19	-0.00117358	0.00146876	0.424274	-0.00405234	0.00170519	0.998827	0.995956	1.00171
GCST90199669	ukb-a-65	Deep venous thrombosis	Acetylcarnitine levels (Biocrates platform)	Inverse variance weighted	19	-0.00107045	0.000965664	0.26764	-0.00296315	0.000822249	0.99893	0.997041	1.00082
GCST90199669	ukb-a-65	Deep venous thrombosis	Acetylcarnitine levels (Biocrates platform)	Simple mode	19	-0.000261034	0.00236758	0.913428	-0.00490148	0.00437941	0.999739	0.995111	1.00439
GCST90199669	ukb-a-65	Deep venous thrombosis	Acetylcarnitine levels (Biocrates platform)	Weighted mode	19	-0.00110256	0.00162896	0.507108	-0.00429531	0.0020902	0.998898	0.995714	1.00209
GCST90199670	ukb-a-65	Deep venous thrombosis	Iminodiacetate (IDA) levels	MR Egger	16	0.00175439	0.00285012	0.54807	-0.00383185	0.00734062	1.00176	0.996175	1.00737
GCST90199670	ukb-a-65	Deep venous thrombosis	Iminodiacetate (IDA) levels	Weighted median	16	0.000720673	0.00165924	0.664042	-0.00253144	0.00397278	1.00072	0.997472	1.00398
GCST90199670	ukb-a-65	Deep venous thrombosis	Iminodiacetate (IDA) levels	Inverse variance weighted	16	0.000764709	0.00119733	0.52303	-0.00158205	0.00311147	1.00077	0.998419	1.00312
GCST90199670	ukb-a-65	Deep venous thrombosis	Iminodiacetate (IDA) levels	Simple mode	16	-0.000901924	0.00288113	0.758557	-0.00654895	0.0047451	0.999098	0.993472	1.00476
GCST90199670	ukb-a-65	Deep venous thrombosis	Iminodiacetate (IDA) levels	Weighted mode	16	-0.000791132	0.00294851	0.792111	-0.00657022	0.00498796	0.999209	0.993451	1.005
GCST90199671	ukb-a-65	Deep venous thrombosis	Cysteine s-sulfate levels	MR Egger	16	-0.00152065	0.00272234	0.585271	-0.00685645	0.00381514	0.998481	0.993167	1.00382
GCST90199671	ukb-a-65	Deep venous thrombosis	Cysteine s-sulfate levels	Weighted median	16	0.00146608	0.00169698	0.387623	-0.00186	0.00479216	1.00147	0.998142	1.0048
GCST90199671	ukb-a-65	Deep venous thrombosis	Cysteine s-sulfate levels	Inverse variance weighted	16	0.000462499	0.00123808	0.70873	-0.00196413	0.00288913	1.00046	0.998038	1.00289
GCST90199671	ukb-a-65	Deep venous thrombosis	Cysteine s-sulfate levels	Simple mode	16	0.00350757	0.00325852	0.298744	-0.00287913	0.00989428	1.00351	0.997125	1.00994
GCST90199671	ukb-a-65	Deep venous thrombosis	Cysteine s-sulfate levels	Weighted mode	16	0.0032602	0.00299532	0.293585	-0.00261064	0.00913103	1.00327	0.997393	1.00917
GCST90199672	ukb-a-65	Deep venous thrombosis	Oxalate (ethanedioate) levels	MR Egger	26	-8.70315e-06	0.0017305	0.996029	-0.00340049	0.00338308	0.999991	0.996605	1.00339
GCST90199672	ukb-a-65	Deep venous thrombosis	Oxalate (ethanedioate) levels	Weighted median	26	0.000691159	0.00129658	0.59399	-0.00185014	0.00323246	1.00069	0.998152	1.00324
GCST90199672	ukb-a-65	Deep venous thrombosis	Oxalate (ethanedioate) levels	Inverse variance weighted	26	0.00120716	0.000930708	0.19462	-0.00061703	0.00303135	1.00121	0.999383	1.00304
GCST90199672	ukb-a-65	Deep venous thrombosis	Oxalate (ethanedioate) levels	Simple mode	26	0.000148018	0.0023262	0.94977	-0.00441133	0.00470736	1.00015	0.995598	1.00472
GCST90199672	ukb-a-65	Deep venous thrombosis	Oxalate (ethanedioate) levels	Weighted mode	26	0.000588754	0.00229332	0.799492	-0.00390615	0.00508366	1.00059	0.996101	1.0051
GCST90199673	ukb-a-65	Deep venous thrombosis	DHEAS levels	MR Egger	43	0.00276907	0.00152592	0.0768931	-0.000221738	0.00575988	1.00277	0.999778	1.00578
GCST90199673	ukb-a-65	Deep venous thrombosis	DHEAS levels	Weighted median	43	0.000898319	0.00125383	0.473708	-0.00155919	0.00335583	1.0009	0.998442	1.00336
GCST90199673	ukb-a-65	Deep venous thrombosis	DHEAS levels	Inverse variance weighted	43	0.000231767	0.000767828	0.762768	-0.00127317	0.00173671	1.00023	0.998728	1.00174
GCST90199673	ukb-a-65	Deep venous thrombosis	DHEAS levels	Simple mode	43	0.00140901	0.00249271	0.574909	-0.0034767	0.00629472	1.00141	0.996529	1.00631
GCST90199673	ukb-a-65	Deep venous thrombosis	DHEAS levels	Weighted mode	43	0.00119363	0.00175396	0.499902	-0.00224414	0.0046314	1.00119	0.997758	1.00464
GCST90199674	ukb-a-65	Deep venous thrombosis	3-hydroxymyristate levels	MR Egger	20	0.00212279	0.00278299	0.455479	-0.00333186	0.00757744	1.00213	0.996674	1.00761
GCST90199674	ukb-a-65	Deep venous thrombosis	3-hydroxymyristate levels	Weighted median	20	-2.98846e-05	0.00152808	0.984397	-0.00302493	0.00296516	0.99997	0.99698	1.00297
GCST90199674	ukb-a-65	Deep venous thrombosis	3-hydroxymyristate levels	Inverse variance weighted	20	-0.000265837	0.00120346	0.825175	-0.00262462	0.00209294	0.999734	0.997379	1.0021
GCST90199674	ukb-a-65	Deep venous thrombosis	3-hydroxymyristate levels	Simple mode	20	0.000555915	0.00281988	0.845811	-0.00497105	0.00608288	1.00056	0.995041	1.0061
GCST90199674	ukb-a-65	Deep venous thrombosis	3-hydroxymyristate levels	Weighted mode	20	0.000767456	0.00273647	0.782159	-0.00459602	0.00613094	1.00077	0.995415	1.00615
GCST90199675	ukb-a-65	Deep venous thrombosis	Homoarginine levels	MR Egger	28	-0.000421993	0.00133048	0.753645	-0.00302974	0.00218575	0.999578	0.996975	1.00219
GCST90199675	ukb-a-65	Deep venous thrombosis	Homoarginine levels	Weighted median	28	-0.00027633	0.000975971	0.777075	-0.00218923	0.00163657	0.999724	0.997813	1.00164
GCST90199675	ukb-a-65	Deep venous thrombosis	Homoarginine levels	Inverse variance weighted	28	-0.000332082	0.000704879	0.637556	-0.00171365	0.00104948	0.999668	0.998288	1.00105
GCST90199675	ukb-a-65	Deep venous thrombosis	Homoarginine levels	Simple mode	28	-0.000409146	0.00183567	0.825302	-0.00400707	0.00318877	0.999591	0.996001	1.00319
GCST90199675	ukb-a-65	Deep venous thrombosis	Homoarginine levels	Weighted mode	28	-0.000616937	0.000914833	0.505809	-0.00241001	0.00117614	0.999383	0.997593	1.00118
GCST90199676	ukb-a-65	Deep venous thrombosis	1-oleoylglycerol (18:1) levels	MR Egger	32	-0.000855292	0.00208926	0.685172	-0.00495024	0.00323966	0.999145	0.995062	1.00324
GCST90199676	ukb-a-65	Deep venous thrombosis	1-oleoylglycerol (18:1) levels	Weighted median	32	0.000198281	0.0012015	0.868922	-0.00215666	0.00255322	1.0002	0.997846	1.00256
GCST90199676	ukb-a-65	Deep venous thrombosis	1-oleoylglycerol (18:1) levels	Inverse variance weighted	32	0.000516157	0.000865307	0.55084	-0.00117984	0.00221216	1.00052	0.998821	1.00221
GCST90199676	ukb-a-65	Deep venous thrombosis	1-oleoylglycerol (18:1) levels	Simple mode	32	0.00311774	0.00282215	0.277774	-0.00241368	0.00864916	1.00312	0.997589	1.00869
GCST90199676	ukb-a-65	Deep venous thrombosis	1-oleoylglycerol (18:1) levels	Weighted mode	32	-0.00331681	0.0027474	0.236465	-0.00870171	0.00206809	0.996689	0.991336	1.00207
GCST90199677	ukb-a-65	Deep venous thrombosis	3-methyl-2-oxobutyrate levels	MR Egger	20	0.000743404	0.00294062	0.803283	-0.00502021	0.00650702	1.00074	0.994992	1.00653
GCST90199677	ukb-a-65	Deep venous thrombosis	3-methyl-2-oxobutyrate levels	Weighted median	20	-0.00084904	0.00140855	0.546659	-0.00360981	0.00191173	0.999151	0.996397	1.00191
GCST90199677	ukb-a-65	Deep venous thrombosis	3-methyl-2-oxobutyrate levels	Inverse variance weighted	20	-0.000809586	0.00101177	0.423612	-0.00279265	0.00117348	0.999191	0.997211	1.00117
GCST90199677	ukb-a-65	Deep venous thrombosis	3-methyl-2-oxobutyrate levels	Simple mode	20	-0.000725822	0.00263253	0.785745	-0.00588557	0.00443393	0.999274	0.994132	1.00444
GCST90199677	ukb-a-65	Deep venous thrombosis	3-methyl-2-oxobutyrate levels	Weighted mode	20	-0.000978979	0.0020359	0.636109	-0.00496935	0.00301139	0.999022	0.995043	1.00302
GCST90199678	ukb-a-65	Deep venous thrombosis	Tartronate (hydroxymalonate) levels	MR Egger	19	-0.00234621	0.00216232	0.293051	-0.00658436	0.00189194	0.997657	0.993437	1.00189
GCST90199678	ukb-a-65	Deep venous thrombosis	Tartronate (hydroxymalonate) levels	Weighted median	19	0.000430925	0.00143463	0.763892	-0.00238094	0.00324279	1.00043	0.997622	1.00325
GCST90199678	ukb-a-65	Deep venous thrombosis	Tartronate (hydroxymalonate) levels	Inverse variance weighted	19	-1.92397e-05	0.00104745	0.985345	-0.00207224	0.00203376	0.999981	0.99793	1.00204
GCST90199678	ukb-a-65	Deep venous thrombosis	Tartronate (hydroxymalonate) levels	Simple mode	19	0.00118114	0.00259636	0.654605	-0.00390773	0.00627001	1.00118	0.9961	1.00629
GCST90199678	ukb-a-65	Deep venous thrombosis	Tartronate (hydroxymalonate) levels	Weighted mode	19	0.00152475	0.00262291	0.568234	-0.00361616	0.00666566	1.00153	0.99639	1.00669
GCST90199679	ukb-a-65	Deep venous thrombosis	2,3-dihydroxypyridine levels	MR Egger	19	0.000910199	0.00322131	0.780929	-0.00540357	0.00722396	1.00091	0.994611	1.00725
GCST90199679	ukb-a-65	Deep venous thrombosis	2,3-dihydroxypyridine levels	Weighted median	19	0.000220191	0.0012474	0.859885	-0.00222472	0.0026651	1.00022	0.997778	1.00267
GCST90199679	ukb-a-65	Deep venous thrombosis	2,3-dihydroxypyridine levels	Inverse variance weighted	19	0.000119622	0.000961019	0.90094	-0.00176398	0.00200322	1.00012	0.998238	1.00201
GCST90199679	ukb-a-65	Deep venous thrombosis	2,3-dihydroxypyridine levels	Simple mode	19	0.000260018	0.00220134	0.907282	-0.00405462	0.00457465	1.00026	0.995954	1.00459
GCST90199679	ukb-a-65	Deep venous thrombosis	2,3-dihydroxypyridine levels	Weighted mode	19	0.000296401	0.00216738	0.892742	-0.00395165	0.00454446	1.0003	0.996056	1.00455
GCST90199680	ukb-a-65	Deep venous thrombosis	3-hydroxyoctanoate levels	MR Egger	21	0.0018603	0.00279345	0.513446	-0.00361485	0.00733545	1.00186	0.996392	1.00736
GCST90199680	ukb-a-65	Deep venous thrombosis	3-hydroxyoctanoate levels	Weighted median	21	0.00106134	0.00139081	0.4454	-0.00166465	0.00378733	1.00106	0.998337	1.00379
GCST90199680	ukb-a-65	Deep venous thrombosis	3-hydroxyoctanoate levels	Inverse variance weighted	21	0.0011385	0.00102492	0.266647	-0.000870347	0.00314735	1.00114	0.99913	1.00315
GCST90199680	ukb-a-65	Deep venous thrombosis	3-hydroxyoctanoate levels	Simple mode	21	0.000901552	0.00270727	0.742591	-0.00440469	0.0062078	1.0009	0.995605	1.00623
GCST90199680	ukb-a-65	Deep venous thrombosis	3-hydroxyoctanoate levels	Weighted mode	21	0.00107855	0.00235625	0.652073	-0.0035397	0.00569681	1.00108	0.996467	1.00571
GCST90199681	ukb-a-65	Deep venous thrombosis	2-hydroxyoctanoate levels	MR Egger	20	0.00197236	0.00188283	0.30871	-0.00171799	0.0056627	1.00197	0.998283	1.00568
GCST90199681	ukb-a-65	Deep venous thrombosis	2-hydroxyoctanoate levels	Weighted median	20	-0.000743085	0.00129198	0.565187	-0.00327536	0.00178919	0.999257	0.99673	1.00179
GCST90199681	ukb-a-65	Deep venous thrombosis	2-hydroxyoctanoate levels	Inverse variance weighted	20	0.00042724	0.000916251	0.641007	-0.00136861	0.00222309	1.00043	0.998632	1.00223
GCST90199681	ukb-a-65	Deep venous thrombosis	2-hydroxyoctanoate levels	Simple mode	20	-0.000835922	0.00250151	0.741914	-0.00573889	0.00406705	0.999164	0.994278	1.00408
GCST90199681	ukb-a-65	Deep venous thrombosis	2-hydroxyoctanoate levels	Weighted mode	20	-0.00163834	0.00167257	0.339625	-0.00491659	0.0016399	0.998363	0.995095	1.00164
GCST90199682	ukb-a-65	Deep venous thrombosis	Homocitrulline levels	MR Egger	28	0.000623849	0.00148715	0.678301	-0.00229096	0.00353865	1.00062	0.997712	1.00354
GCST90199682	ukb-a-65	Deep venous thrombosis	Homocitrulline levels	Weighted median	28	0.000121866	0.00119218	0.918581	-0.00221481	0.00245854	1.00012	0.997788	1.00246
GCST90199682	ukb-a-65	Deep venous thrombosis	Homocitrulline levels	Inverse variance weighted	28	-0.000542111	0.000767051	0.479723	-0.00204553	0.000961308	0.999458	0.997957	1.00096
GCST90199682	ukb-a-65	Deep venous thrombosis	Homocitrulline levels	Simple mode	28	0.00196971	0.00228673	0.396623	-0.00251228	0.00645169	1.00197	0.997491	1.00647
GCST90199682	ukb-a-65	Deep venous thrombosis	Homocitrulline levels	Weighted mode	28	0.000578786	0.00136459	0.67482	-0.00209582	0.00325339	1.00058	0.997906	1.00326
GCST90199683	ukb-a-65	Deep venous thrombosis	Indoleacetate levels	MR Egger	28	-0.00335959	0.0020101	0.106647	-0.0072994	0.00058021	0.996646	0.992727	1.00058
GCST90199683	ukb-a-65	Deep venous thrombosis	Indoleacetate levels	Weighted median	28	0.00104618	0.00124613	0.401165	-0.00139624	0.0034886	1.00105	0.998605	1.00349
GCST90199683	ukb-a-65	Deep venous thrombosis	Indoleacetate levels	Inverse variance weighted	28	-0.000111601	0.000880794	0.899174	-0.00183796	0.00161475	0.999888	0.998164	1.00162
GCST90199683	ukb-a-65	Deep venous thrombosis	Indoleacetate levels	Simple mode	28	0.00191317	0.0025261	0.455391	-0.00303797	0.00686432	1.00192	0.996967	1.00689
GCST90199683	ukb-a-65	Deep venous thrombosis	Indoleacetate levels	Weighted mode	28	0.00185396	0.00239756	0.446081	-0.00284525	0.00655317	1.00186	0.997159	1.00657
GCST90199684	ukb-a-65	Deep venous thrombosis	1-linoleoylglycerol (18:2) levels	MR Egger	17	0.00184559	0.00257162	0.483985	-0.00319479	0.00688597	1.00185	0.99681	1.00691
GCST90199684	ukb-a-65	Deep venous thrombosis	1-linoleoylglycerol (18:2) levels	Weighted median	17	0.000411577	0.0015265	0.787452	-0.00258036	0.00340352	1.00041	0.997423	1.00341
GCST90199684	ukb-a-65	Deep venous thrombosis	1-linoleoylglycerol (18:2) levels	Inverse variance weighted	17	0.000138886	0.00115173	0.904017	-0.00211851	0.00239628	1.00014	0.997884	1.0024
GCST90199684	ukb-a-65	Deep venous thrombosis	1-linoleoylglycerol (18:2) levels	Simple mode	17	0.000387098	0.00265497	0.885899	-0.00481663	0.00559083	1.00039	0.995195	1.00561
GCST90199684	ukb-a-65	Deep venous thrombosis	1-linoleoylglycerol (18:2) levels	Weighted mode	17	0.000313018	0.00258745	0.905217	-0.00475839	0.00538442	1.00031	0.995253	1.0054
GCST90199685	ukb-a-65	Deep venous thrombosis	2-linoleoylglycerol (18:2) levels	MR Egger	21	-0.000128839	0.00222869	0.954504	-0.00449707	0.00423939	0.999871	0.995513	1.00425
GCST90199685	ukb-a-65	Deep venous thrombosis	2-linoleoylglycerol (18:2) levels	Weighted median	21	0.000696649	0.00123833	0.573728	-0.00173048	0.00312378	1.0007	0.998271	1.00313
GCST90199685	ukb-a-65	Deep venous thrombosis	2-linoleoylglycerol (18:2) levels	Inverse variance weighted	21	0.000821682	0.000907396	0.36518	-0.000956814	0.00260018	1.00082	0.999044	1.0026
GCST90199685	ukb-a-65	Deep venous thrombosis	2-linoleoylglycerol (18:2) levels	Simple mode	21	0.000907305	0.0022074	0.685422	-0.0034192	0.00523381	1.00091	0.996587	1.00525
GCST90199685	ukb-a-65	Deep venous thrombosis	2-linoleoylglycerol (18:2) levels	Weighted mode	21	0.000854592	0.00210312	0.688804	-0.00326752	0.00497671	1.00085	0.996738	1.00499
GCST90199686	ukb-a-65	Deep venous thrombosis	Indolepropionate levels	MR Egger	17	0.00500006	0.00266727	0.0804562	-0.000227786	0.0102279	1.00501	0.999772	1.01028
GCST90199686	ukb-a-65	Deep venous thrombosis	Indolepropionate levels	Weighted median	17	0.00237736	0.00145397	0.102032	-0.000472421	0.00522715	1.00238	0.999528	1.00524
GCST90199686	ukb-a-65	Deep venous thrombosis	Indolepropionate levels	Inverse variance weighted	17	0.000548617	0.00108895	0.614401	-0.00158573	0.00268297	1.00055	0.998416	1.00269
GCST90199686	ukb-a-65	Deep venous thrombosis	Indolepropionate levels	Simple mode	17	0.00137605	0.00241019	0.575979	-0.00334792	0.00610001	1.00138	0.996658	1.00612
GCST90199686	ukb-a-65	Deep venous thrombosis	Indolepropionate levels	Weighted mode	17	0.002397	0.00188718	0.222193	-0.00130188	0.00609588	1.0024	0.998699	1.00611
GCST90199687	ukb-a-65	Deep venous thrombosis	Threonate levels	MR Egger	26	-0.000476823	0.00204269	0.817408	-0.0044805	0.00352686	0.999523	0.99553	1.00353
GCST90199687	ukb-a-65	Deep venous thrombosis	Threonate levels	Weighted median	26	0.00151402	0.00141131	0.28337	-0.00125214	0.00428018	1.00152	0.998749	1.00429
GCST90199687	ukb-a-65	Deep venous thrombosis	Threonate levels	Inverse variance weighted	26	-0.000117009	0.00102684	0.909277	-0.00212962	0.0018956	0.999883	0.997873	1.0019
GCST90199687	ukb-a-65	Deep venous thrombosis	Threonate levels	Simple mode	26	0.00228698	0.00286035	0.431506	-0.00331931	0.00789328	1.00229	0.996686	1.00792
GCST90199687	ukb-a-65	Deep venous thrombosis	Threonate levels	Weighted mode	26	0.00235306	0.00262878	0.379263	-0.00279934	0.00750546	1.00236	0.997205	1.00753
GCST90199688	ukb-a-65	Deep venous thrombosis	N-acetylglycine levels	MR Egger	21	0.00143197	0.00121526	0.253214	-0.000949934	0.00381387	1.00143	0.999051	1.00382
GCST90199688	ukb-a-65	Deep venous thrombosis	N-acetylglycine levels	Weighted median	21	0.00152334	0.000898753	0.0900862	-0.000238221	0.00328489	1.00152	0.999762	1.00329
GCST90199688	ukb-a-65	Deep venous thrombosis	N-acetylglycine levels	Inverse variance weighted	21	0.00124723	0.000704931	0.0768457	-0.000134438	0.00262889	1.00125	0.999866	1.00263
GCST90199688	ukb-a-65	Deep venous thrombosis	N-acetylglycine levels	Simple mode	21	0.0028806	0.0023062	0.226063	-0.00163955	0.00740076	1.00288	0.998362	1.00743
GCST90199688	ukb-a-65	Deep venous thrombosis	N-acetylglycine levels	Weighted mode	21	0.00160012	0.00102053	0.132584	-0.000400124	0.00360037	1.0016	0.9996	1.00361
GCST90199689	ukb-a-65	Deep venous thrombosis	Glycolithocholate levels	MR Egger	22	-0.000848661	0.00221829	0.706071	-0.00519651	0.00349919	0.999152	0.994817	1.00351
GCST90199689	ukb-a-65	Deep venous thrombosis	Glycolithocholate levels	Weighted median	22	7.67749e-05	0.0013162	0.953485	-0.00250298	0.00265653	1.00008	0.9975	1.00266
GCST90199689	ukb-a-65	Deep venous thrombosis	Glycolithocholate levels	Inverse variance weighted	22	7.17101e-05	0.00104055	0.945057	-0.00196776	0.00211118	1.00007	0.998034	1.00211
GCST90199689	ukb-a-65	Deep venous thrombosis	Glycolithocholate levels	Simple mode	22	-0.000154109	0.00287897	0.957816	-0.00579689	0.00548867	0.999846	0.99422	1.0055
GCST90199689	ukb-a-65	Deep venous thrombosis	Glycolithocholate levels	Weighted mode	22	-3.11077e-05	0.00292962	0.991628	-0.00577316	0.00571094	0.999969	0.994243	1.00573
GCST90199690	ukb-a-65	Deep venous thrombosis	EDTA levels	MR Egger	16	-0.000563563	0.00307309	0.857124	-0.00658683	0.0054597	0.999437	0.993435	1.00547
GCST90199690	ukb-a-65	Deep venous thrombosis	EDTA levels	Weighted median	16	-0.00103743	0.0015423	0.501171	-0.00406034	0.00198548	0.998963	0.995948	1.00199
GCST90199690	ukb-a-65	Deep venous thrombosis	EDTA levels	Inverse variance weighted	16	-0.000578528	0.00122986	0.638068	-0.00298905	0.001832	0.999422	0.997015	1.00183
GCST90199690	ukb-a-65	Deep venous thrombosis	EDTA levels	Simple mode	16	-0.0014156	0.00277371	0.617225	-0.00685207	0.00402087	0.998585	0.993171	1.00403
GCST90199690	ukb-a-65	Deep venous thrombosis	EDTA levels	Weighted mode	16	-0.00145818	0.00270899	0.598284	-0.0067678	0.00385143	0.998543	0.993255	1.00386
GCST90199691	ukb-a-65	Deep venous thrombosis	1-methylhistidine levels	MR Egger	30	0.00042717	0.00207958	0.838737	-0.00364882	0.00450316	1.00043	0.996358	1.00451
GCST90199691	ukb-a-65	Deep venous thrombosis	1-methylhistidine levels	Weighted median	30	-0.000163007	0.00118141	0.890259	-0.00247857	0.00215256	0.999837	0.997524	1.00215
GCST90199691	ukb-a-65	Deep venous thrombosis	1-methylhistidine levels	Inverse variance weighted	30	0.00057575	0.000832764	0.489332	-0.00105647	0.00220797	1.00058	0.998944	1.00221
GCST90199691	ukb-a-65	Deep venous thrombosis	1-methylhistidine levels	Simple mode	30	-0.00154194	0.00252127	0.545586	-0.00648362	0.00339975	0.998459	0.993537	1.00341
GCST90199691	ukb-a-65	Deep venous thrombosis	1-methylhistidine levels	Weighted mode	30	-0.00127926	0.00248533	0.610646	-0.00615051	0.00359198	0.998722	0.993868	1.0036
GCST90199692	ukb-a-65	Deep venous thrombosis	Citramalate levels	MR Egger	25	0.00131761	0.00188226	0.490938	-0.00237162	0.00500684	1.00132	0.997631	1.00502
GCST90199692	ukb-a-65	Deep venous thrombosis	Citramalate levels	Weighted median	25	0.00137176	0.00126661	0.2788	-0.00111079	0.00385432	1.00137	0.99889	1.00386
GCST90199692	ukb-a-65	Deep venous thrombosis	Citramalate levels	Inverse variance weighted	25	0.000569904	0.000888425	0.521213	-0.00117141	0.00231122	1.00057	0.998829	1.00231
GCST90199692	ukb-a-65	Deep venous thrombosis	Citramalate levels	Simple mode	25	0.00316864	0.00251361	0.219574	-0.00175803	0.00809531	1.00317	0.998244	1.00813
GCST90199692	ukb-a-65	Deep venous thrombosis	Citramalate levels	Weighted mode	25	0.00306318	0.00245405	0.223992	-0.00174675	0.00787311	1.00307	0.998255	1.0079
GCST90199693	ukb-a-65	Deep venous thrombosis	3-hydroxydecanoate levels	MR Egger	14	0.00288497	0.00270987	0.308003	-0.00242637	0.00819631	1.00289	0.997577	1.00823
GCST90199693	ukb-a-65	Deep venous thrombosis	3-hydroxydecanoate levels	Weighted median	14	0.000585855	0.00150132	0.696369	-0.00235673	0.00352844	1.00059	0.997646	1.00353
GCST90199693	ukb-a-65	Deep venous thrombosis	3-hydroxydecanoate levels	Inverse variance weighted	14	0.000146314	0.00134432	0.913331	-0.00248856	0.00278118	1.00015	0.997515	1.00279
GCST90199693	ukb-a-65	Deep venous thrombosis	3-hydroxydecanoate levels	Simple mode	14	-9.74857e-05	0.00272159	0.971971	-0.0054318	0.00523683	0.999903	0.994583	1.00525
GCST90199693	ukb-a-65	Deep venous thrombosis	3-hydroxydecanoate levels	Weighted mode	14	0.000314682	0.00161665	0.848675	-0.00285394	0.00348331	1.00031	0.99715	1.00349
GCST90199694	ukb-a-65	Deep venous thrombosis	1,3-dimethylurate levels	MR Egger	25	0.00200473	0.00216152	0.363319	-0.00223186	0.00624131	1.00201	0.997771	1.00626
GCST90199694	ukb-a-65	Deep venous thrombosis	1,3-dimethylurate levels	Weighted median	25	-0.000882322	0.00125907	0.483444	-0.00335009	0.00158545	0.999118	0.996656	1.00159
GCST90199694	ukb-a-65	Deep venous thrombosis	1,3-dimethylurate levels	Inverse variance weighted	25	-0.000915102	0.000930435	0.325351	-0.00273875	0.000908551	0.999085	0.997265	1.00091
GCST90199694	ukb-a-65	Deep venous thrombosis	1,3-dimethylurate levels	Simple mode	25	0.000216186	0.00252073	0.932366	-0.00472445	0.00515682	1.00022	0.995287	1.00517
GCST90199694	ukb-a-65	Deep venous thrombosis	1,3-dimethylurate levels	Weighted mode	25	-0.00073287	0.00230966	0.753755	-0.0052598	0.00379406	0.999267	0.994754	1.0038
GCST90199695	ukb-a-65	Deep venous thrombosis	Galactonate levels	MR Egger	16	-0.00187412	0.00285205	0.521764	-0.00746413	0.00371589	0.998128	0.992564	1.00372
GCST90199695	ukb-a-65	Deep venous thrombosis	Galactonate levels	Weighted median	16	0.000120863	0.00157734	0.938922	-0.00297072	0.00321245	1.00012	0.997034	1.00322
GCST90199695	ukb-a-65	Deep venous thrombosis	Galactonate levels	Inverse variance weighted	16	7.26367e-05	0.00127505	0.954571	-0.00242645	0.00257173	1.00007	0.997576	1.00258
GCST90199695	ukb-a-65	Deep venous thrombosis	Galactonate levels	Simple mode	16	-0.00386186	0.00317219	0.242253	-0.0100794	0.00235562	0.996146	0.989971	1.00236
GCST90199695	ukb-a-65	Deep venous thrombosis	Galactonate levels	Weighted mode	16	-0.00379805	0.00334286	0.273713	-0.0103501	0.00275396	0.996209	0.989703	1.00276
GCST90199696	ukb-a-65	Deep venous thrombosis	Trigonelline levels	MR Egger	24	0.00173742	0.00193703	0.379458	-0.00205917	0.005534	1.00174	0.997943	1.00555
GCST90199696	ukb-a-65	Deep venous thrombosis	Trigonelline levels	Weighted median	24	-0.00121752	0.00139996	0.384472	-0.00396144	0.00152639	0.998783	0.996046	1.00153
GCST90199696	ukb-a-65	Deep venous thrombosis	Trigonelline levels	Inverse variance weighted	24	0.000508733	0.00103134	0.62182	-0.0015127	0.00253016	1.00051	0.998488	1.00253
GCST90199696	ukb-a-65	Deep venous thrombosis	Trigonelline levels	Simple mode	24	-0.00208068	0.0025963	0.431101	-0.00716943	0.00300807	0.997921	0.992856	1.00301
GCST90199696	ukb-a-65	Deep venous thrombosis	Trigonelline levels	Weighted mode	24	-0.0022141	0.00246233	0.377871	-0.00704027	0.00261208	0.997788	0.992984	1.00262
GCST90199697	ukb-a-65	Deep venous thrombosis	Dodecanedioate levels	MR Egger	22	0.000674013	0.00234182	0.776449	-0.00391595	0.00526398	1.00067	0.996092	1.00528
GCST90199697	ukb-a-65	Deep venous thrombosis	Dodecanedioate levels	Weighted median	22	-0.00044423	0.00141309	0.753242	-0.00321388	0.00232542	0.999556	0.996791	1.00233
GCST90199697	ukb-a-65	Deep venous thrombosis	Dodecanedioate levels	Inverse variance weighted	22	-0.00113524	0.00100246	0.257445	-0.00310005	0.000829583	0.998865	0.996905	1.00083
GCST90199697	ukb-a-65	Deep venous thrombosis	Dodecanedioate levels	Simple mode	22	2.2895e-05	0.00242148	0.992545	-0.00472321	0.004769	1.00002	0.995288	1.00478
GCST90199697	ukb-a-65	Deep venous thrombosis	Dodecanedioate levels	Weighted mode	22	0.000243069	0.00213409	0.910401	-0.00393976	0.00442589	1.00024	0.996068	1.00444
GCST90199698	ukb-a-65	Deep venous thrombosis	Isobutyrylcarnitine (c4) levels	MR Egger	32	0.00118569	0.000933088	0.213597	-0.000643166	0.00301454	1.00119	0.999357	1.00302
GCST90199698	ukb-a-65	Deep venous thrombosis	Isobutyrylcarnitine (c4) levels	Weighted median	32	0.000603986	0.000863271	0.484147	-0.00108803	0.002296	1.0006	0.998913	1.0023
GCST90199698	ukb-a-65	Deep venous thrombosis	Isobutyrylcarnitine (c4) levels	Inverse variance weighted	32	0.00031369	0.000599511	0.600805	-0.000861351	0.00148873	1.00031	0.999139	1.00149
GCST90199698	ukb-a-65	Deep venous thrombosis	Isobutyrylcarnitine (c4) levels	Simple mode	32	0.000117744	0.00175255	0.946866	-0.00331726	0.00355275	1.00012	0.996688	1.00356
GCST90199698	ukb-a-65	Deep venous thrombosis	Isobutyrylcarnitine (c4) levels	Weighted mode	32	0.000509186	0.000795673	0.526911	-0.00105033	0.0020687	1.00051	0.99895	1.00207
GCST90199699	ukb-a-65	Deep venous thrombosis	3-methylxanthine levels	MR Egger	24	0.00042119	0.00120522	0.730058	-0.00194104	0.00278342	1.00042	0.998061	1.00279
GCST90199699	ukb-a-65	Deep venous thrombosis	3-methylxanthine levels	Weighted median	24	0.000331517	0.00124939	0.790745	-0.00211728	0.00278032	1.00033	0.997885	1.00278
GCST90199699	ukb-a-65	Deep venous thrombosis	3-methylxanthine levels	Inverse variance weighted	24	0.000408016	0.000764213	0.593409	-0.00108984	0.00190587	1.00041	0.998911	1.00191
GCST90199699	ukb-a-65	Deep venous thrombosis	3-methylxanthine levels	Simple mode	24	0.000445661	0.00224307	0.844257	-0.00395077	0.00484209	1.00045	0.996057	1.00485
GCST90199699	ukb-a-65	Deep venous thrombosis	3-methylxanthine levels	Weighted mode	24	0.00034104	0.00123546	0.78498	-0.00208046	0.00276254	1.00034	0.997922	1.00277
GCST90199700	ukb-a-65	Deep venous thrombosis	3-hydroxylaurate levels	MR Egger	11	0.00337233	0.00317094	0.315252	-0.00284272	0.00958737	1.00338	0.997161	1.00963
GCST90199700	ukb-a-65	Deep venous thrombosis	3-hydroxylaurate levels	Weighted median	11	-0.000507551	0.00182498	0.780925	-0.00408451	0.00306941	0.999493	0.995924	1.00307
GCST90199700	ukb-a-65	Deep venous thrombosis	3-hydroxylaurate levels	Inverse variance weighted	11	0.000434825	0.00150497	0.772638	-0.00251492	0.00338457	1.00043	0.997488	1.00339
GCST90199700	ukb-a-65	Deep venous thrombosis	3-hydroxylaurate levels	Simple mode	11	-0.00147661	0.0026979	0.596162	-0.0067645	0.00381127	0.998524	0.993258	1.00382
GCST90199700	ukb-a-65	Deep venous thrombosis	3-hydroxylaurate levels	Weighted mode	11	-0.00117566	0.00253973	0.653339	-0.00615352	0.0038022	0.998825	0.993865	1.00381
GCST90199701	ukb-a-65	Deep venous thrombosis	Pyridoxate levels	MR Egger	25	0.00116443	0.00191117	0.548313	-0.00258146	0.00491032	1.00117	0.997422	1.00492
GCST90199701	ukb-a-65	Deep venous thrombosis	Pyridoxate levels	Weighted median	25	-0.000229767	0.00137729	0.867508	-0.00292926	0.00246972	0.99977	0.997075	1.00247
GCST90199701	ukb-a-65	Deep venous thrombosis	Pyridoxate levels	Inverse variance weighted	25	0.00033564	0.00100509	0.738425	-0.00163434	0.00230562	1.00034	0.998367	1.00231
GCST90199701	ukb-a-65	Deep venous thrombosis	Pyridoxate levels	Simple mode	25	-0.000977459	0.00303299	0.750034	-0.00692212	0.0049672	0.999023	0.993102	1.00498
GCST90199701	ukb-a-65	Deep venous thrombosis	Pyridoxate levels	Weighted mode	25	-0.000977459	0.00276598	0.726884	-0.00639877	0.00444386	0.999023	0.993622	1.00445
GCST90199702	ukb-a-65	Deep venous thrombosis	5-hydroxyhexanoate levels	MR Egger	22	0.00554325	0.00229427	0.0253717	0.00104648	0.01004	1.00556	1.00105	1.01009
GCST90199702	ukb-a-65	Deep venous thrombosis	5-hydroxyhexanoate levels	Weighted median	22	0.00148012	0.00133382	0.267136	-0.00113417	0.00409441	1.00148	0.998866	1.0041
GCST90199702	ukb-a-65	Deep venous thrombosis	5-hydroxyhexanoate levels	Inverse variance weighted	22	0.00110691	0.00105874	0.295791	-0.000968212	0.00318203	1.00111	0.999032	1.00319
GCST90199702	ukb-a-65	Deep venous thrombosis	5-hydroxyhexanoate levels	Simple mode	22	0.00202734	0.00266913	0.455967	-0.00320416	0.00725883	1.00203	0.996801	1.00729
GCST90199702	ukb-a-65	Deep venous thrombosis	5-hydroxyhexanoate levels	Weighted mode	22	0.00175905	0.00258012	0.502835	-0.00329799	0.00681609	1.00176	0.996707	1.00684
GCST90199703	ukb-a-65	Deep venous thrombosis	Gamma-glutamylvaline levels	MR Egger	24	0.00162031	0.00210956	0.450607	-0.00251443	0.00575505	1.00162	0.997489	1.00577
GCST90199703	ukb-a-65	Deep venous thrombosis	Gamma-glutamylvaline levels	Weighted median	24	-0.000467452	0.0013776	0.734366	-0.00316755	0.00223265	0.999533	0.996837	1.00224
GCST90199703	ukb-a-65	Deep venous thrombosis	Gamma-glutamylvaline levels	Inverse variance weighted	24	6.17568e-05	0.000971585	0.949318	-0.00184255	0.00196606	1.00006	0.998159	1.00197
GCST90199703	ukb-a-65	Deep venous thrombosis	Gamma-glutamylvaline levels	Simple mode	24	-0.000387111	0.00264313	0.884835	-0.00556765	0.00479342	0.999613	0.994448	1.0048
GCST90199703	ukb-a-65	Deep venous thrombosis	Gamma-glutamylvaline levels	Weighted mode	24	-0.000697459	0.00221826	0.756039	-0.00504525	0.00365034	0.999303	0.994967	1.00366
GCST90199704	ukb-a-65	Deep venous thrombosis	3-hydroxysebacate levels	MR Egger	20	0.00442111	0.00188602	0.0307449	0.00072451	0.0081177	1.00443	1.00072	1.00815
GCST90199704	ukb-a-65	Deep venous thrombosis	3-hydroxysebacate levels	Weighted median	20	0.000778472	0.00138897	0.575162	-0.00194392	0.00350086	1.00078	0.998058	1.00351
GCST90199704	ukb-a-65	Deep venous thrombosis	3-hydroxysebacate levels	Inverse variance weighted	20	0.000983229	0.000918135	0.284216	-0.000816316	0.00278277	1.00098	0.999184	1.00279
GCST90199704	ukb-a-65	Deep venous thrombosis	3-hydroxysebacate levels	Simple mode	20	0.000884391	0.00229476	0.704225	-0.00361334	0.00538213	1.00088	0.996393	1.0054
GCST90199704	ukb-a-65	Deep venous thrombosis	3-hydroxysebacate levels	Weighted mode	20	0.000762327	0.00169309	0.657619	-0.00255612	0.00408078	1.00076	0.997447	1.00409
GCST90199705	ukb-a-65	Deep venous thrombosis	Propionylglycine levels	MR Egger	20	0.00216252	0.00139521	0.138554	-0.000572086	0.00489712	1.00216	0.999428	1.00491
GCST90199705	ukb-a-65	Deep venous thrombosis	Propionylglycine levels	Weighted median	20	0.00161453	0.000931221	0.0829569	-0.00021066	0.00343973	1.00162	0.999789	1.00345
GCST90199705	ukb-a-65	Deep venous thrombosis	Propionylglycine levels	Inverse variance weighted	20	0.000776382	0.000755493	0.304115	-0.000704384	0.00225715	1.00078	0.999296	1.00226
GCST90199705	ukb-a-65	Deep venous thrombosis	Propionylglycine levels	Simple mode	20	0.000990852	0.0018677	0.601899	-0.00266985	0.00465155	1.00099	0.997334	1.00466
GCST90199705	ukb-a-65	Deep venous thrombosis	Propionylglycine levels	Weighted mode	20	0.00153548	0.0010029	0.142241	-0.00043021	0.00350117	1.00154	0.99957	1.00351
GCST90199706	ukb-a-65	Deep venous thrombosis	Butyrylglycine levels	MR Egger	22	0.00165063	0.000851399	0.066777	-1.81135e-05	0.00331937	1.00165	0.999982	1.00332
GCST90199706	ukb-a-65	Deep venous thrombosis	Butyrylglycine levels	Weighted median	22	0.000954537	0.000638416	0.134872	-0.000296759	0.00220583	1.00095	0.999703	1.00221
GCST90199706	ukb-a-65	Deep venous thrombosis	Butyrylglycine levels	Inverse variance weighted	22	0.000975538	0.000533716	0.0675764	-7.05461e-05	0.00202162	1.00098	0.999929	1.00202
GCST90199706	ukb-a-65	Deep venous thrombosis	Butyrylglycine levels	Simple mode	22	0.00175476	0.00148979	0.252032	-0.00116524	0.00467476	1.00176	0.998835	1.00469
GCST90199706	ukb-a-65	Deep venous thrombosis	Butyrylglycine levels	Weighted mode	22	0.00115684	0.000640211	0.0851188	-9.79772e-05	0.00241165	1.00116	0.999902	1.00241
GCST90199707	ukb-a-65	Deep venous thrombosis	Pro-hydroxy-pro levels	MR Egger	26	0.00312296	0.00225163	0.178197	-0.00129024	0.00753616	1.00313	0.998711	1.00756
GCST90199707	ukb-a-65	Deep venous thrombosis	Pro-hydroxy-pro levels	Weighted median	26	-0.00027799	0.00138643	0.841083	-0.00299539	0.00243941	0.999722	0.997009	1.00244
GCST90199707	ukb-a-65	Deep venous thrombosis	Pro-hydroxy-pro levels	Inverse variance weighted	26	0.000409518	0.000940429	0.663229	-0.00143372	0.00225276	1.00041	0.998567	1.00226
GCST90199707	ukb-a-65	Deep venous thrombosis	Pro-hydroxy-pro levels	Simple mode	26	-0.0015576	0.00257821	0.551195	-0.00661089	0.0034957	0.998444	0.993411	1.0035
GCST90199707	ukb-a-65	Deep venous thrombosis	Pro-hydroxy-pro levels	Weighted mode	26	-0.00149496	0.00249295	0.554118	-0.00638115	0.00339122	0.998506	0.993639	1.0034
GCST90199708	ukb-a-65	Deep venous thrombosis	Propionylcarnitine (c3) levels	MR Egger	23	-0.00198585	0.00151559	0.204251	-0.0049564	0.000984701	0.998016	0.995056	1.00099
GCST90199708	ukb-a-65	Deep venous thrombosis	Propionylcarnitine (c3) levels	Weighted median	23	-0.00119657	0.00116947	0.306227	-0.00348873	0.00109559	0.998804	0.996517	1.0011
GCST90199708	ukb-a-65	Deep venous thrombosis	Propionylcarnitine (c3) levels	Inverse variance weighted	23	-8.90163e-05	0.000878275	0.91927	-0.00181044	0.0016324	0.999911	0.998191	1.00163
GCST90199708	ukb-a-65	Deep venous thrombosis	Propionylcarnitine (c3) levels	Simple mode	23	-0.000293432	0.0020747	0.888814	-0.00435984	0.00377297	0.999707	0.99565	1.00378
GCST90199708	ukb-a-65	Deep venous thrombosis	Propionylcarnitine (c3) levels	Weighted mode	23	-0.000833573	0.00127813	0.521041	-0.00333871	0.00167157	0.999167	0.996667	1.00167
GCST90199709	ukb-a-65	Deep venous thrombosis	Adrenate (22:4n6) levels	MR Egger	21	-0.000766126	0.00255137	0.767224	-0.00576681	0.00423455	0.999234	0.99425	1.00424
GCST90199709	ukb-a-65	Deep venous thrombosis	Adrenate (22:4n6) levels	Weighted median	21	0.00322086	0.00157308	0.0406109	0.000137615	0.0063041	1.00323	1.00014	1.00632
GCST90199709	ukb-a-65	Deep venous thrombosis	Adrenate (22:4n6) levels	Inverse variance weighted	21	0.00201823	0.00124683	0.105515	-0.000425558	0.00446201	1.00202	0.999575	1.00447
GCST90199709	ukb-a-65	Deep venous thrombosis	Adrenate (22:4n6) levels	Simple mode	21	0.00367038	0.00302075	0.238495	-0.00225028	0.00959104	1.00368	0.997752	1.00964
GCST90199709	ukb-a-65	Deep venous thrombosis	Adrenate (22:4n6) levels	Weighted mode	21	0.00521264	0.00192915	0.0137166	0.00143151	0.00899378	1.00523	1.00143	1.00903
GCST90199710	ukb-a-65	Deep venous thrombosis	Docosatrienoate (22:3n3) levels	MR Egger	23	-0.00117927	0.0019346	0.548686	-0.00497109	0.00261254	0.998821	0.995041	1.00262
GCST90199710	ukb-a-65	Deep venous thrombosis	Docosatrienoate (22:3n3) levels	Weighted median	23	-0.000929076	0.00111729	0.405667	-0.00311897	0.00126081	0.999071	0.996886	1.00126
GCST90199710	ukb-a-65	Deep venous thrombosis	Docosatrienoate (22:3n3) levels	Inverse variance weighted	23	-0.000196067	0.000898712	0.827301	-0.00195754	0.00156541	0.999804	0.998044	1.00157
GCST90199710	ukb-a-65	Deep venous thrombosis	Docosatrienoate (22:3n3) levels	Simple mode	23	0.000255771	0.00227062	0.911334	-0.00419464	0.00470618	1.00026	0.995814	1.00472
GCST90199710	ukb-a-65	Deep venous thrombosis	Docosatrienoate (22:3n3) levels	Weighted mode	23	-0.00160023	0.0014272	0.274278	-0.00439754	0.00119709	0.998401	0.995612	1.0012
GCST90199711	ukb-a-65	Deep venous thrombosis	Docosadienoate (22:2n6) levels	MR Egger	21	-0.00233356	0.0028503	0.423105	-0.00792015	0.00325304	0.997669	0.992111	1.00326
GCST90199711	ukb-a-65	Deep venous thrombosis	Docosadienoate (22:2n6) levels	Weighted median	21	-0.00228292	0.00144914	0.115174	-0.00512324	0.000557405	0.99772	0.99489	1.00056
GCST90199711	ukb-a-65	Deep venous thrombosis	Docosadienoate (22:2n6) levels	Inverse variance weighted	21	-0.00147585	0.00103834	0.155212	-0.003511	0.000559292	0.998525	0.996495	1.00056
GCST90199711	ukb-a-65	Deep venous thrombosis	Docosadienoate (22:2n6) levels	Simple mode	21	-0.0035503	0.00276152	0.213258	-0.00896288	0.00186227	0.996456	0.991077	1.00186
GCST90199711	ukb-a-65	Deep venous thrombosis	Docosadienoate (22:2n6) levels	Weighted mode	21	-0.0035503	0.00272679	0.20771	-0.00889482	0.00179421	0.996456	0.991145	1.0018
GCST90199712	ukb-a-65	Deep venous thrombosis	3-carboxy-4-methyl-5-propyl-2-furanpropanoate (cmpf) levels	MR Egger	17	-0.00203551	0.00275142	0.470841	-0.00742829	0.00335728	0.997967	0.992599	1.00336
GCST90199712	ukb-a-65	Deep venous thrombosis	3-carboxy-4-methyl-5-propyl-2-furanpropanoate (cmpf) levels	Weighted median	17	-0.00042991	0.00164767	0.794155	-0.00365935	0.00279953	0.99957	0.996347	1.0028
GCST90199712	ukb-a-65	Deep venous thrombosis	3-carboxy-4-methyl-5-propyl-2-furanpropanoate (cmpf) levels	Inverse variance weighted	17	-0.0012397	0.00115659	0.283785	-0.00350661	0.00102722	0.998761	0.9965	1.00103
GCST90199712	ukb-a-65	Deep venous thrombosis	3-carboxy-4-methyl-5-propyl-2-furanpropanoate (cmpf) levels	Simple mode	17	-0.005273	0.00318189	0.116955	-0.0115095	0.0009635	0.994741	0.988556	1.00096
GCST90199712	ukb-a-65	Deep venous thrombosis	3-carboxy-4-methyl-5-propyl-2-furanpropanoate (cmpf) levels	Weighted mode	17	0.00145795	0.00334508	0.66877	-0.00509841	0.0080143	1.00146	0.994915	1.00805
GCST90199713	ukb-a-65	Deep venous thrombosis	Docosapentaenoate n3 DPA; 22:5n3 levels	MR Egger	25	-0.00173304	0.0026584	0.520919	-0.0069435	0.00347741	0.998268	0.993081	1.00348
GCST90199713	ukb-a-65	Deep venous thrombosis	Docosapentaenoate n3 DPA; 22:5n3 levels	Weighted median	25	9.32029e-06	0.00149977	0.995042	-0.00293023	0.00294887	1.00001	0.997074	1.00295
GCST90199713	ukb-a-65	Deep venous thrombosis	Docosapentaenoate n3 DPA; 22:5n3 levels	Inverse variance weighted	25	0.000933727	0.00122529	0.446031	-0.00146783	0.00333529	1.00093	0.998533	1.00334
GCST90199713	ukb-a-65	Deep venous thrombosis	Docosapentaenoate n3 DPA; 22:5n3 levels	Simple mode	25	-0.000218274	0.00308302	0.944145	-0.00626099	0.00582444	0.999782	0.993759	1.00584
GCST90199713	ukb-a-65	Deep venous thrombosis	Docosapentaenoate n3 DPA; 22:5n3 levels	Weighted mode	25	-0.000284549	0.0042363	0.947004	-0.0085877	0.00801861	0.999715	0.991449	1.00805
GCST90199714	ukb-a-65	Deep venous thrombosis	3-hydroxy-2-ethylpropionate levels	MR Egger	28	-0.00115408	0.00219559	0.603596	-0.00545742	0.00314927	0.998847	0.994557	1.00315
GCST90199714	ukb-a-65	Deep venous thrombosis	3-hydroxy-2-ethylpropionate levels	Weighted median	28	-0.000145197	0.00123028	0.906052	-0.00255656	0.00226616	0.999855	0.997447	1.00227
GCST90199714	ukb-a-65	Deep venous thrombosis	3-hydroxy-2-ethylpropionate levels	Inverse variance weighted	28	-0.000843299	0.000848794	0.320453	-0.00250693	0.000820337	0.999157	0.997496	1.00082
GCST90199714	ukb-a-65	Deep venous thrombosis	3-hydroxy-2-ethylpropionate levels	Simple mode	28	-0.000319628	0.00255046	0.901197	-0.00531853	0.00467928	0.99968	0.994696	1.00469
GCST90199714	ukb-a-65	Deep venous thrombosis	3-hydroxy-2-ethylpropionate levels	Weighted mode	28	-0.000262439	0.00206632	0.899875	-0.00431243	0.00378755	0.999738	0.995697	1.00379
GCST90199715	ukb-a-65	Deep venous thrombosis	Myristoleate (14:1n5) levels	MR Egger	20	-0.000617021	0.00303001	0.840922	-0.00655584	0.0053218	0.999383	0.993466	1.00534
GCST90199715	ukb-a-65	Deep venous thrombosis	Myristoleate (14:1n5) levels	Weighted median	20	-0.000794805	0.00160899	0.621323	-0.00394844	0.00235883	0.999206	0.996059	1.00236
GCST90199715	ukb-a-65	Deep venous thrombosis	Myristoleate (14:1n5) levels	Inverse variance weighted	20	-0.000950697	0.00115232	0.409355	-0.00320925	0.00130785	0.99905	0.996796	1.00131
GCST90199715	ukb-a-65	Deep venous thrombosis	Myristoleate (14:1n5) levels	Simple mode	20	-0.00156798	0.00288402	0.592986	-0.00722066	0.0040847	0.998433	0.992805	1.00409
GCST90199715	ukb-a-65	Deep venous thrombosis	Myristoleate (14:1n5) levels	Weighted mode	20	-0.00116844	0.00271127	0.671351	-0.00648253	0.00414566	0.998832	0.993538	1.00415
GCST90199716	ukb-a-65	Deep venous thrombosis	10-undecenoate (11:1n1) levels	MR Egger	16	-0.00100805	0.00124054	0.430057	-0.00343952	0.00142342	0.998992	0.996566	1.00142
GCST90199716	ukb-a-65	Deep venous thrombosis	10-undecenoate (11:1n1) levels	Weighted median	16	-0.000406312	0.00101179	0.687996	-0.00238943	0.0015768	0.999594	0.997613	1.00158
GCST90199716	ukb-a-65	Deep venous thrombosis	10-undecenoate (11:1n1) levels	Inverse variance weighted	16	-8.75479e-06	0.000793934	0.991202	-0.00156487	0.00154736	0.999991	0.998436	1.00155
GCST90199716	ukb-a-65	Deep venous thrombosis	10-undecenoate (11:1n1) levels	Simple mode	16	0.00207464	0.00230415	0.38214	-0.0024415	0.00659078	1.00208	0.997561	1.00661
GCST90199716	ukb-a-65	Deep venous thrombosis	10-undecenoate (11:1n1) levels	Weighted mode	16	-0.000457668	0.00103982	0.666112	-0.00249572	0.00158039	0.999542	0.997507	1.00158
GCST90199717	ukb-a-65	Deep venous thrombosis	1-methyl-4-imidazoleacetate levels	MR Egger	28	0.000421847	0.00125255	0.738979	-0.00203315	0.00287685	1.00042	0.997969	1.00288
GCST90199717	ukb-a-65	Deep venous thrombosis	1-methyl-4-imidazoleacetate levels	Weighted median	28	-0.000419888	0.000947399	0.657621	-0.00227679	0.00143701	0.99958	0.997726	1.00144
GCST90199717	ukb-a-65	Deep venous thrombosis	1-methyl-4-imidazoleacetate levels	Inverse variance weighted	28	0.000509041	0.000696791	0.465054	-0.000856669	0.00187475	1.00051	0.999144	1.00188
GCST90199717	ukb-a-65	Deep venous thrombosis	1-methyl-4-imidazoleacetate levels	Simple mode	28	0.000241504	0.00218793	0.912924	-0.00404684	0.00452985	1.00024	0.995961	1.00454
GCST90199717	ukb-a-65	Deep venous thrombosis	1-methyl-4-imidazoleacetate levels	Weighted mode	28	-0.000376687	0.000919063	0.685143	-0.00217805	0.00142468	0.999623	0.997824	1.00143
GCST90199718	ukb-a-65	Deep venous thrombosis	Sebacate (C10-DC) levels	MR Egger	17	-0.00364695	0.00277488	0.208497	-0.00908571	0.0017918	0.99636	0.990955	1.00179
GCST90199718	ukb-a-65	Deep venous thrombosis	Sebacate (C10-DC) levels	Weighted median	17	0.000116934	0.00151103	0.938316	-0.00284469	0.00307856	1.00012	0.997159	1.00308
GCST90199718	ukb-a-65	Deep venous thrombosis	Sebacate (C10-DC) levels	Inverse variance weighted	17	-0.00163439	0.00106665	0.125459	-0.00372503	0.000456255	0.998367	0.996282	1.00046
GCST90199718	ukb-a-65	Deep venous thrombosis	Sebacate (C10-DC) levels	Simple mode	17	0.000467624	0.0025708	0.857947	-0.00457114	0.00550639	1.00047	0.995439	1.00552
GCST90199718	ukb-a-65	Deep venous thrombosis	Sebacate (C10-DC) levels	Weighted mode	17	0.00113807	0.00205484	0.58734	-0.00288941	0.00516555	1.00114	0.997115	1.00518
GCST90199719	ukb-a-65	Deep venous thrombosis	Tauro-beta-muricholate levels	MR Egger	27	2.15518e-05	0.00083824	0.979692	-0.0016214	0.0016645	1.00002	0.99838	1.00167
GCST90199719	ukb-a-65	Deep venous thrombosis	Tauro-beta-muricholate levels	Weighted median	27	-0.000154287	0.000826472	0.85191	-0.00177417	0.0014656	0.999846	0.998227	1.00147
GCST90199719	ukb-a-65	Deep venous thrombosis	Tauro-beta-muricholate levels	Inverse variance weighted	27	0.000302514	0.000558664	0.588166	-0.000792467	0.00139749	1.0003	0.999208	1.0014
GCST90199719	ukb-a-65	Deep venous thrombosis	Tauro-beta-muricholate levels	Simple mode	27	0.00127255	0.00153689	0.415204	-0.00173975	0.00428486	1.00127	0.998262	1.00429
GCST90199719	ukb-a-65	Deep venous thrombosis	Tauro-beta-muricholate levels	Weighted mode	27	-0.00031717	0.000816194	0.700739	-0.00191691	0.00128257	0.999683	0.998085	1.00128
GCST90199720	ukb-a-65	Deep venous thrombosis	Octanoylcarnitine (c8) levels	MR Egger	26	0.000254161	0.00131934	0.84886	-0.00233175	0.00284007	1.00025	0.997671	1.00284
GCST90199720	ukb-a-65	Deep venous thrombosis	Octanoylcarnitine (c8) levels	Weighted median	26	-0.000209493	0.000886084	0.813102	-0.00194622	0.00152723	0.999791	0.998056	1.00153
GCST90199720	ukb-a-65	Deep venous thrombosis	Octanoylcarnitine (c8) levels	Inverse variance weighted	26	-0.000196485	0.000741314	0.790971	-0.00164946	0.00125649	0.999804	0.998352	1.00126
GCST90199720	ukb-a-65	Deep venous thrombosis	Octanoylcarnitine (c8) levels	Simple mode	26	0.000128114	0.00196304	0.948484	-0.00371945	0.00397568	1.00013	0.996287	1.00398
GCST90199720	ukb-a-65	Deep venous thrombosis	Octanoylcarnitine (c8) levels	Weighted mode	26	-0.000182592	0.000953451	0.849676	-0.00205135	0.00168617	0.999817	0.997951	1.00169
GCST90199721	ukb-a-65	Deep venous thrombosis	Stearidonate (18:4n3) levels	MR Egger	26	0.000983129	0.00246571	0.693624	-0.00384966	0.00581592	1.00098	0.996158	1.00583
GCST90199721	ukb-a-65	Deep venous thrombosis	Stearidonate (18:4n3) levels	Weighted median	26	0.000843241	0.0014221	0.553212	-0.00194408	0.00363056	1.00084	0.998058	1.00364
GCST90199721	ukb-a-65	Deep venous thrombosis	Stearidonate (18:4n3) levels	Inverse variance weighted	26	0.00123839	0.00117075	0.290159	-0.00105628	0.00353306	1.00124	0.998944	1.00354
GCST90199721	ukb-a-65	Deep venous thrombosis	Stearidonate (18:4n3) levels	Simple mode	26	0.000545467	0.00306638	0.860246	-0.00546463	0.00655557	1.00055	0.99455	1.00658
GCST90199721	ukb-a-65	Deep venous thrombosis	Stearidonate (18:4n3) levels	Weighted mode	26	0.000324738	0.00334346	0.923401	-0.00622845	0.00687792	1.00032	0.993791	1.0069
GCST90199722	ukb-a-65	Deep venous thrombosis	Decanoylcarnitine (C10) levels	MR Egger	26	0.000194189	0.00172733	0.911425	-0.00319139	0.00357976	1.00019	0.996814	1.00359
GCST90199722	ukb-a-65	Deep venous thrombosis	Decanoylcarnitine (C10) levels	Weighted median	26	-0.000274106	0.0010921	0.801821	-0.00241462	0.0018664	0.999726	0.997588	1.00187
GCST90199722	ukb-a-65	Deep venous thrombosis	Decanoylcarnitine (C10) levels	Inverse variance weighted	26	-3.88469e-05	0.000890809	0.965216	-0.00178483	0.00170714	0.999961	0.998217	1.00171
GCST90199722	ukb-a-65	Deep venous thrombosis	Decanoylcarnitine (C10) levels	Simple mode	26	-0.000747799	0.00245537	0.763225	-0.00556033	0.00406473	0.999252	0.994455	1.00407
GCST90199722	ukb-a-65	Deep venous thrombosis	Decanoylcarnitine (C10) levels	Weighted mode	26	-0.000321119	0.00123743	0.797371	-0.00274648	0.00210424	0.999679	0.997257	1.00211
GCST90199723	ukb-a-65	Deep venous thrombosis	5-dodecenoate (12:1n7) levels	MR Egger	15	-0.000520321	0.00307162	0.868092	-0.00654069	0.00550005	0.99948	0.993481	1.00552
GCST90199723	ukb-a-65	Deep venous thrombosis	5-dodecenoate (12:1n7) levels	Weighted median	15	-0.00040211	0.00174672	0.81793	-0.00382567	0.00302146	0.999598	0.996182	1.00303
GCST90199723	ukb-a-65	Deep venous thrombosis	5-dodecenoate (12:1n7) levels	Inverse variance weighted	15	-0.000944987	0.00126583	0.455343	-0.00342601	0.00153604	0.999055	0.99658	1.00154
GCST90199723	ukb-a-65	Deep venous thrombosis	5-dodecenoate (12:1n7) levels	Simple mode	15	-0.00034838	0.00298912	0.908873	-0.00620705	0.00551029	0.999652	0.993812	1.00553
GCST90199723	ukb-a-65	Deep venous thrombosis	5-dodecenoate (12:1n7) levels	Weighted mode	15	-0.000212425	0.00264451	0.937114	-0.00539566	0.00497081	0.999788	0.994619	1.00498
GCST90199724	ukb-a-65	Deep venous thrombosis	N-acetylisoleucine levels	MR Egger	20	-0.00226312	0.00296852	0.455713	-0.00808142	0.00355519	0.997739	0.991951	1.00356
GCST90199724	ukb-a-65	Deep venous thrombosis	N-acetylisoleucine levels	Weighted median	20	-0.00150928	0.00139945	0.280819	-0.00425219	0.00123364	0.998492	0.995757	1.00123
GCST90199724	ukb-a-65	Deep venous thrombosis	N-acetylisoleucine levels	Inverse variance weighted	20	-0.000571108	0.00108176	0.59754	-0.00269136	0.00154915	0.999429	0.997312	1.00155
GCST90199724	ukb-a-65	Deep venous thrombosis	N-acetylisoleucine levels	Simple mode	20	-0.00263513	0.00235145	0.276406	-0.00724396	0.0019737	0.997368	0.992782	1.00198
GCST90199724	ukb-a-65	Deep venous thrombosis	N-acetylisoleucine levels	Weighted mode	20	-0.00263513	0.00226752	0.259577	-0.00707947	0.00180921	0.997368	0.992946	1.00181
GCST90199725	ukb-a-65	Deep venous thrombosis	Campesterol levels	MR Egger	20	0.00197641	0.00132301	0.152532	-0.000616691	0.0045695	1.00198	0.999383	1.00458
GCST90199725	ukb-a-65	Deep venous thrombosis	Campesterol levels	Weighted median	20	0.000263767	0.00088632	0.76601	-0.00147342	0.00200095	1.00026	0.998528	1.002
GCST90199725	ukb-a-65	Deep venous thrombosis	Campesterol levels	Inverse variance weighted	20	-0.000434521	0.000644376	0.500103	-0.0016975	0.000828457	0.999566	0.998304	1.00083
GCST90199725	ukb-a-65	Deep venous thrombosis	Campesterol levels	Simple mode	20	-0.00177942	0.00186969	0.35319	-0.00544401	0.00188517	0.998222	0.994571	1.00189
GCST90199725	ukb-a-65	Deep venous thrombosis	Campesterol levels	Weighted mode	20	0.00063287	0.000897769	0.489402	-0.00112676	0.0023925	1.00063	0.998874	1.0024
GCST90199726	ukb-a-65	Deep venous thrombosis	N-acetylthreonine levels	MR Egger	22	0.00163855	0.00335791	0.630879	-0.00494295	0.00822006	1.00164	0.995069	1.00825
GCST90199726	ukb-a-65	Deep venous thrombosis	N-acetylthreonine levels	Weighted median	22	-0.00170164	0.00158475	0.28293	-0.00480774	0.00140446	0.9983	0.995204	1.00141
GCST90199726	ukb-a-65	Deep venous thrombosis	N-acetylthreonine levels	Inverse variance weighted	22	-0.000457617	0.0012038	0.703839	-0.00281706	0.00190183	0.999542	0.997187	1.0019
GCST90199726	ukb-a-65	Deep venous thrombosis	N-acetylthreonine levels	Simple mode	22	-0.00248614	0.0029058	0.401888	-0.00818152	0.00320924	0.997517	0.991852	1.00321
GCST90199726	ukb-a-65	Deep venous thrombosis	N-acetylthreonine levels	Weighted mode	22	-0.00233639	0.00273615	0.402798	-0.00769924	0.00302646	0.997666	0.99233	1.00303
GCST90199727	ukb-a-65	Deep venous thrombosis	1-oleoyl-GPC (18:1) levels	MR Egger	17	-0.000244846	0.00265879	0.927846	-0.00545607	0.00496638	0.999755	0.994559	1.00498
GCST90199727	ukb-a-65	Deep venous thrombosis	1-oleoyl-GPC (18:1) levels	Weighted median	17	-0.00153712	0.00145551	0.290937	-0.00438992	0.00131568	0.998464	0.99562	1.00132
GCST90199727	ukb-a-65	Deep venous thrombosis	1-oleoyl-GPC (18:1) levels	Inverse variance weighted	17	-0.00153704	0.00109482	0.160344	-0.00368289	0.000608812	0.998464	0.996324	1.00061
GCST90199727	ukb-a-65	Deep venous thrombosis	1-oleoyl-GPC (18:1) levels	Simple mode	17	-0.00208622	0.00239572	0.396735	-0.00678182	0.00260939	0.997916	0.993241	1.00261
GCST90199727	ukb-a-65	Deep venous thrombosis	1-oleoyl-GPC (18:1) levels	Weighted mode	17	-0.00176009	0.00194189	0.378183	-0.0055662	0.00204602	0.998241	0.994449	1.00205
GCST90199728	ukb-a-65	Deep venous thrombosis	10-nonadecenoate (19:1n9) levels	MR Egger	11	-0.00064652	0.00357744	0.86059	-0.00765831	0.00636527	0.999354	0.992371	1.00639
GCST90199728	ukb-a-65	Deep venous thrombosis	10-nonadecenoate (19:1n9) levels	Weighted median	11	-0.000793766	0.00189361	0.675084	-0.00450524	0.00291771	0.999207	0.995505	1.00292
GCST90199728	ukb-a-65	Deep venous thrombosis	10-nonadecenoate (19:1n9) levels	Inverse variance weighted	11	-0.000713439	0.00146979	0.627391	-0.00359423	0.00216735	0.999287	0.996412	1.00217
GCST90199728	ukb-a-65	Deep venous thrombosis	10-nonadecenoate (19:1n9) levels	Simple mode	11	-0.000856564	0.00284249	0.769326	-0.00642785	0.00471472	0.999144	0.993593	1.00473
GCST90199728	ukb-a-65	Deep venous thrombosis	10-nonadecenoate (19:1n9) levels	Weighted mode	11	-0.000813496	0.00315426	0.801711	-0.00699585	0.00536886	0.999187	0.993029	1.00538
GCST90199729	ukb-a-65	Deep venous thrombosis	Piperine levels	MR Egger	27	0.00448706	0.00235498	0.0682979	-0.000128696	0.00910283	1.0045	0.999871	1.00914
GCST90199729	ukb-a-65	Deep venous thrombosis	Piperine levels	Weighted median	27	-0.000495355	0.00133641	0.71089	-0.00311471	0.002124	0.999505	0.99689	1.00213
GCST90199729	ukb-a-65	Deep venous thrombosis	Piperine levels	Inverse variance weighted	27	0.000710521	0.0010631	0.503912	-0.00137316	0.0027942	1.00071	0.998628	1.0028
GCST90199729	ukb-a-65	Deep venous thrombosis	Piperine levels	Simple mode	27	-0.003811	0.00329146	0.257453	-0.0102622	0.00264026	0.996196	0.98979	1.00264
GCST90199729	ukb-a-65	Deep venous thrombosis	Piperine levels	Weighted mode	27	-0.003811	0.00312215	0.23318	-0.00993041	0.00230842	0.996196	0.990119	1.00231
GCST90199730	ukb-a-65	Deep venous thrombosis	Carnitine C14 levels	MR Egger	22	-0.00420932	0.00308951	0.188202	-0.0102648	0.00184613	0.9958	0.989788	1.00185
GCST90199730	ukb-a-65	Deep venous thrombosis	Carnitine C14 levels	Weighted median	22	0.00123221	0.00152539	0.419206	-0.00175756	0.00422198	1.00123	0.998244	1.00423
GCST90199730	ukb-a-65	Deep venous thrombosis	Carnitine C14 levels	Inverse variance weighted	22	-0.00058937	0.00127904	0.644948	-0.00309628	0.00191754	0.999411	0.996909	1.00192
GCST90199730	ukb-a-65	Deep venous thrombosis	Carnitine C14 levels	Simple mode	22	0.00291914	0.00333724	0.391623	-0.00362186	0.00946014	1.00292	0.996385	1.00951
GCST90199730	ukb-a-65	Deep venous thrombosis	Carnitine C14 levels	Weighted mode	22	0.00276512	0.00316845	0.392693	-0.00344503	0.00897528	1.00277	0.996561	1.00902
GCST90199731	ukb-a-65	Deep venous thrombosis	10-heptadecenoate (17:1n7) levels	MR Egger	21	-0.00301523	0.00270313	0.278564	-0.00831337	0.00228291	0.996989	0.991721	1.00229
GCST90199731	ukb-a-65	Deep venous thrombosis	10-heptadecenoate (17:1n7) levels	Weighted median	21	-0.000802123	0.00148672	0.589524	-0.00371609	0.00211185	0.999198	0.996291	1.00211
GCST90199731	ukb-a-65	Deep venous thrombosis	10-heptadecenoate (17:1n7) levels	Inverse variance weighted	21	-0.00127764	0.00108586	0.239348	-0.00340592	0.000850641	0.998723	0.9966	1.00085
GCST90199731	ukb-a-65	Deep venous thrombosis	10-heptadecenoate (17:1n7) levels	Simple mode	21	-0.00111457	0.00236238	0.642177	-0.00574483	0.0035157	0.998886	0.994272	1.00352
GCST90199731	ukb-a-65	Deep venous thrombosis	10-heptadecenoate (17:1n7) levels	Weighted mode	21	-0.00106593	0.00256323	0.681943	-0.00608985	0.00395799	0.998935	0.993929	1.00397
GCST90199732	ukb-a-65	Deep venous thrombosis	1-stearoyl-gpc (18:0) levels	MR Egger	32	-0.000592249	0.00239947	0.806725	-0.00529522	0.00411072	0.999408	0.994719	1.00412
GCST90199732	ukb-a-65	Deep venous thrombosis	1-stearoyl-gpc (18:0) levels	Weighted median	32	-0.0011506	0.00123576	0.351809	-0.00357269	0.00127149	0.99885	0.996434	1.00127
GCST90199732	ukb-a-65	Deep venous thrombosis	1-stearoyl-gpc (18:0) levels	Inverse variance weighted	32	-0.00036923	0.00103945	0.722428	-0.00240656	0.0016681	0.999631	0.997596	1.00167
GCST90199732	ukb-a-65	Deep venous thrombosis	1-stearoyl-gpc (18:0) levels	Simple mode	32	0.00220026	0.00261461	0.4065	-0.00292439	0.0073249	1.0022	0.99708	1.00735
GCST90199732	ukb-a-65	Deep venous thrombosis	1-stearoyl-gpc (18:0) levels	Weighted mode	32	-0.000693648	0.00207855	0.74084	-0.00476761	0.00338031	0.999307	0.995244	1.00339
GCST90199733	ukb-a-65	Deep venous thrombosis	1-palmitoyl-GPC (16:0) levels	MR Egger	26	-0.00377299	0.00290848	0.206881	-0.0094736	0.00192762	0.996234	0.990571	1.00193
GCST90199733	ukb-a-65	Deep venous thrombosis	1-palmitoyl-GPC (16:0) levels	Weighted median	26	-0.000972746	0.00141182	0.490821	-0.0037399	0.00179441	0.999028	0.996267	1.0018
GCST90199733	ukb-a-65	Deep venous thrombosis	1-palmitoyl-GPC (16:0) levels	Inverse variance weighted	26	-0.000340166	0.00122171	0.780679	-0.00273471	0.00205438	0.99966	0.997269	1.00206
GCST90199733	ukb-a-65	Deep venous thrombosis	1-palmitoyl-GPC (16:0) levels	Simple mode	26	-0.00222914	0.00258689	0.397038	-0.00729944	0.00284116	0.997773	0.992727	1.00285
GCST90199733	ukb-a-65	Deep venous thrombosis	1-palmitoyl-GPC (16:0) levels	Weighted mode	26	-0.00143392	0.00193198	0.46488	-0.00522059	0.00235275	0.998567	0.994793	1.00236
GCST90199734	ukb-a-65	Deep venous thrombosis	Hyocholate levels	MR Egger	18	-0.000895387	0.00191462	0.646336	-0.00464805	0.00285727	0.999105	0.995363	1.00286
GCST90199734	ukb-a-65	Deep venous thrombosis	Hyocholate levels	Weighted median	18	-6.36582e-05	0.00131567	0.96141	-0.00264237	0.00251505	0.999936	0.997361	1.00252
GCST90199734	ukb-a-65	Deep venous thrombosis	Hyocholate levels	Inverse variance weighted	18	-0.000603949	0.000941851	0.521369	-0.00244998	0.00124208	0.999396	0.997553	1.00124
GCST90199734	ukb-a-65	Deep venous thrombosis	Hyocholate levels	Simple mode	18	1.18406e-05	0.00227925	0.995916	-0.00445549	0.00447917	1.00001	0.995554	1.00449
GCST90199734	ukb-a-65	Deep venous thrombosis	Hyocholate levels	Weighted mode	18	0.000316936	0.00233764	0.893746	-0.00426484	0.00489872	1.00032	0.995744	1.00491
GCST90199735	ukb-a-65	Deep venous thrombosis	N-acetylhistidine levels	MR Egger	24	0.00187779	0.000801724	0.0286278	0.000306406	0.00344917	1.00188	1.00031	1.00346
GCST90199735	ukb-a-65	Deep venous thrombosis	N-acetylhistidine levels	Weighted median	24	0.00111541	0.000709744	0.116051	-0.000275688	0.00250651	1.00112	0.999724	1.00251
GCST90199735	ukb-a-65	Deep venous thrombosis	N-acetylhistidine levels	Inverse variance weighted	24	0.00062258	0.00056019	0.266407	-0.000475391	0.00172055	1.00062	0.999525	1.00172
GCST90199735	ukb-a-65	Deep venous thrombosis	N-acetylhistidine levels	Simple mode	24	0.000929114	0.00140126	0.513887	-0.00181736	0.00367559	1.00093	0.998184	1.00368
GCST90199735	ukb-a-65	Deep venous thrombosis	N-acetylhistidine levels	Weighted mode	24	0.00112497	0.00065443	0.0990469	-0.000157717	0.00240765	1.00113	0.999842	1.00241
GCST90199736	ukb-a-65	Deep venous thrombosis	Alpha-hydroxyisovalerate levels	MR Egger	20	0.0015334	0.00148394	0.315135	-0.00137513	0.00444193	1.00153	0.998626	1.00445
GCST90199736	ukb-a-65	Deep venous thrombosis	Alpha-hydroxyisovalerate levels	Weighted median	20	0.00229842	0.000962767	0.0169724	0.000411394	0.00418544	1.0023	1.00041	1.00419
GCST90199736	ukb-a-65	Deep venous thrombosis	Alpha-hydroxyisovalerate levels	Inverse variance weighted	20	0.00191147	0.000742451	0.0100373	0.000456266	0.00336667	1.00191	1.00046	1.00337
GCST90199736	ukb-a-65	Deep venous thrombosis	Alpha-hydroxyisovalerate levels	Simple mode	20	0.00184454	0.00167458	0.284443	-0.00143765	0.00512672	1.00185	0.998563	1.00514
GCST90199736	ukb-a-65	Deep venous thrombosis	Alpha-hydroxyisovalerate levels	Weighted mode	20	0.00191832	0.00108846	0.0940788	-0.000215061	0.0040517	1.00192	0.999785	1.00406
GCST90199737	ukb-a-65	Deep venous thrombosis	N-acetylproline levels	MR Egger	19	-0.00393304	0.00262897	0.152977	-0.00908581	0.00121974	0.996075	0.990955	1.00122
GCST90199737	ukb-a-65	Deep venous thrombosis	N-acetylproline levels	Weighted median	19	0.000980823	0.00142335	0.490765	-0.00180895	0.0037706	1.00098	0.998193	1.00378
GCST90199737	ukb-a-65	Deep venous thrombosis	N-acetylproline levels	Inverse variance weighted	19	0.000558327	0.00100924	0.580116	-0.00141978	0.00253644	1.00056	0.998581	1.00254
GCST90199737	ukb-a-65	Deep venous thrombosis	N-acetylproline levels	Simple mode	19	0.00103824	0.0025513	0.688848	-0.00396232	0.00603879	1.00104	0.996046	1.00606
GCST90199737	ukb-a-65	Deep venous thrombosis	N-acetylproline levels	Weighted mode	19	0.00080997	0.00220446	0.717588	-0.00351077	0.00513071	1.00081	0.996495	1.00514
GCST90199738	ukb-a-65	Deep venous thrombosis	Stachydrine levels	MR Egger	22	0.000478186	0.00206153	0.818928	-0.00356242	0.00451879	1.00048	0.996444	1.00453
GCST90199738	ukb-a-65	Deep venous thrombosis	Stachydrine levels	Weighted median	22	0.000316497	0.00140696	0.822017	-0.00244114	0.00307413	1.00032	0.997562	1.00308
GCST90199738	ukb-a-65	Deep venous thrombosis	Stachydrine levels	Inverse variance weighted	22	-0.000627264	0.00100518	0.532609	-0.00259743	0.0013429	0.999373	0.997406	1.00134
GCST90199738	ukb-a-65	Deep venous thrombosis	Stachydrine levels	Simple mode	22	0.00211419	0.00276034	0.452251	-0.00329609	0.00752446	1.00212	0.996709	1.00755
GCST90199738	ukb-a-65	Deep venous thrombosis	Stachydrine levels	Weighted mode	22	0.00194452	0.00289314	0.50884	-0.00372604	0.00761507	1.00195	0.996281	1.00764
GCST90199739	ukb-a-65	Deep venous thrombosis	Salicyluric glucuronide levels	MR Egger	16	0.000466947	0.00196085	0.815227	-0.00337632	0.00431021	1.00047	0.996629	1.00432
GCST90199739	ukb-a-65	Deep venous thrombosis	Salicyluric glucuronide levels	Weighted median	16	-8.76744e-05	0.00131306	0.946764	-0.00266126	0.00248591	0.999912	0.997342	1.00249
GCST90199739	ukb-a-65	Deep venous thrombosis	Salicyluric glucuronide levels	Inverse variance weighted	16	-0.000447863	0.000966112	0.642954	-0.00234144	0.00144572	0.999552	0.997661	1.00145
GCST90199739	ukb-a-65	Deep venous thrombosis	Salicyluric glucuronide levels	Simple mode	16	0.000181375	0.00229024	0.937924	-0.0043075	0.00467025	1.00018	0.995702	1.00468
GCST90199739	ukb-a-65	Deep venous thrombosis	Salicyluric glucuronide levels	Weighted mode	16	0.000598106	0.00210357	0.780046	-0.00352489	0.0047211	1.0006	0.996481	1.00473
GCST90199740	ukb-a-65	Deep venous thrombosis	P-cresol sulfate levels	MR Egger	22	0.00226337	0.00238024	0.353007	-0.00240191	0.00692864	1.00227	0.997601	1.00695
GCST90199740	ukb-a-65	Deep venous thrombosis	P-cresol sulfate levels	Weighted median	22	-0.000632348	0.00145609	0.664086	-0.00348628	0.00222159	0.999368	0.99652	1.00222
GCST90199740	ukb-a-65	Deep venous thrombosis	P-cresol sulfate levels	Inverse variance weighted	22	0.000403121	0.00104568	0.699858	-0.0016464	0.00245265	1.0004	0.998355	1.00246
GCST90199740	ukb-a-65	Deep venous thrombosis	P-cresol sulfate levels	Simple mode	22	-0.00224007	0.00268941	0.414262	-0.00751132	0.00303118	0.997762	0.992517	1.00304
GCST90199740	ukb-a-65	Deep venous thrombosis	P-cresol sulfate levels	Weighted mode	22	-0.00230202	0.00278547	0.417847	-0.00776153	0.0031575	0.997701	0.992269	1.00316
GCST90199741	ukb-a-65	Deep venous thrombosis	Gamma-glutamylglycine levels	MR Egger	26	0.00137962	0.000936082	0.153526	-0.000455102	0.00321434	1.00138	0.999545	1.00322
GCST90199741	ukb-a-65	Deep venous thrombosis	Gamma-glutamylglycine levels	Weighted median	26	0.00114057	0.00074382	0.125179	-0.00031732	0.00259846	1.00114	0.999683	1.0026
GCST90199741	ukb-a-65	Deep venous thrombosis	Gamma-glutamylglycine levels	Inverse variance weighted	26	0.00133746	0.000585031	0.0222466	0.000190796	0.00248412	1.00134	1.00019	1.00249
GCST90199741	ukb-a-65	Deep venous thrombosis	Gamma-glutamylglycine levels	Simple mode	26	-0.00073602	0.00186221	0.696018	-0.00438596	0.00291392	0.999264	0.995624	1.00292
GCST90199741	ukb-a-65	Deep venous thrombosis	Gamma-glutamylglycine levels	Weighted mode	26	0.00105664	0.000758728	0.175988	-0.000430463	0.00254375	1.00106	0.99957	1.00255
GCST90199742	ukb-a-65	Deep venous thrombosis	1-linoleoyl-gpc (18:2) levels	MR Egger	28	-0.000968254	0.00239034	0.68874	-0.00565332	0.00371681	0.999032	0.994363	1.00372
GCST90199742	ukb-a-65	Deep venous thrombosis	1-linoleoyl-gpc (18:2) levels	Weighted median	28	-0.00136625	0.00129441	0.291194	-0.00390329	0.00117078	0.998635	0.996104	1.00117
GCST90199742	ukb-a-65	Deep venous thrombosis	1-linoleoyl-gpc (18:2) levels	Inverse variance weighted	28	-0.000463472	0.00110941	0.676121	-0.00263793	0.00171098	0.999537	0.997366	1.00171
GCST90199742	ukb-a-65	Deep venous thrombosis	1-linoleoyl-gpc (18:2) levels	Simple mode	28	-0.00105593	0.00262337	0.690478	-0.00619774	0.00408587	0.998945	0.993821	1.00409
GCST90199742	ukb-a-65	Deep venous thrombosis	1-linoleoyl-gpc (18:2) levels	Weighted mode	28	-0.00143476	0.00243957	0.56134	-0.00621631	0.0033468	0.998566	0.993803	1.00335
GCST90199743	ukb-a-65	Deep venous thrombosis	Stearoylcarnitine levels	MR Egger	21	-0.00230826	0.00326579	0.488269	-0.00870922	0.00409269	0.997694	0.991329	1.0041
GCST90199743	ukb-a-65	Deep venous thrombosis	Stearoylcarnitine levels	Weighted median	21	0.00131755	0.0013567	0.331476	-0.00134158	0.00397669	1.00132	0.998659	1.00398
GCST90199743	ukb-a-65	Deep venous thrombosis	Stearoylcarnitine levels	Inverse variance weighted	21	0.0020595	0.00125034	0.0995256	-0.000391159	0.00451017	1.00206	0.999609	1.00452
GCST90199743	ukb-a-65	Deep venous thrombosis	Stearoylcarnitine levels	Simple mode	21	0.00183313	0.00243977	0.46119	-0.00294881	0.00661507	1.00183	0.997056	1.00664
GCST90199743	ukb-a-65	Deep venous thrombosis	Stearoylcarnitine levels	Weighted mode	21	0.0011316	0.00161131	0.490592	-0.00202656	0.00428977	1.00113	0.997975	1.0043
GCST90199744	ukb-a-65	Deep venous thrombosis	Eicosenoate (20:1) levels	MR Egger	21	-0.000213356	0.00280714	0.94021	-0.00571535	0.00528864	0.999787	0.994301	1.0053
GCST90199744	ukb-a-65	Deep venous thrombosis	Eicosenoate (20:1) levels	Weighted median	21	0.000579898	0.00147587	0.694378	-0.0023128	0.0034726	1.00058	0.99769	1.00348
GCST90199744	ukb-a-65	Deep venous thrombosis	Eicosenoate (20:1) levels	Inverse variance weighted	21	0.000100619	0.00105147	0.923764	-0.00196027	0.00216151	1.0001	0.998042	1.00216
GCST90199744	ukb-a-65	Deep venous thrombosis	Eicosenoate (20:1) levels	Simple mode	21	0.000874326	0.00281975	0.759714	-0.00465239	0.00640104	1.00087	0.995358	1.00642
GCST90199744	ukb-a-65	Deep venous thrombosis	Eicosenoate (20:1) levels	Weighted mode	21	0.00093563	0.00265173	0.727902	-0.00426176	0.00613302	1.00094	0.995747	1.00615
GCST90199745	ukb-a-65	Deep venous thrombosis	Aconitate [cis or trans] levels	MR Egger	23	-0.00465655	0.00237348	0.0631627	-0.00930856	-4.53473e-06	0.995354	0.990735	0.999995
GCST90199745	ukb-a-65	Deep venous thrombosis	Aconitate [cis or trans] levels	Weighted median	23	-0.00116126	0.00138895	0.403116	-0.00388361	0.00156108	0.998839	0.996124	1.00156
GCST90199745	ukb-a-65	Deep venous thrombosis	Aconitate [cis or trans] levels	Inverse variance weighted	23	-0.00193131	0.00103594	0.0622793	-0.00396177	9.91376e-05	0.998071	0.996046	1.0001
GCST90199745	ukb-a-65	Deep venous thrombosis	Aconitate [cis or trans] levels	Simple mode	23	-0.000797143	0.00240049	0.742975	-0.0055021	0.00390781	0.999203	0.994513	1.00392
GCST90199745	ukb-a-65	Deep venous thrombosis	Aconitate [cis or trans] levels	Weighted mode	23	-0.000675732	0.00266206	0.801978	-0.00589337	0.0045419	0.999324	0.994124	1.00455
GCST90199746	ukb-a-65	Deep venous thrombosis	Erythronate levels	MR Egger	20	-0.000646167	0.0023679	0.788047	-0.00528725	0.00399491	0.999354	0.994727	1.004
GCST90199746	ukb-a-65	Deep venous thrombosis	Erythronate levels	Weighted median	20	-0.00224828	0.00148496	0.130017	-0.0051588	0.000662239	0.997754	0.994854	1.00066
GCST90199746	ukb-a-65	Deep venous thrombosis	Erythronate levels	Inverse variance weighted	20	-0.00212683	0.00102738	0.038438	-0.0041405	-0.000113169	0.997875	0.995868	0.999887
GCST90199746	ukb-a-65	Deep venous thrombosis	Erythronate levels	Simple mode	20	-0.0024697	0.00266947	0.366482	-0.00770186	0.00276246	0.997533	0.992328	1.00277
GCST90199746	ukb-a-65	Deep venous thrombosis	Erythronate levels	Weighted mode	20	-0.00257818	0.00225859	0.267844	-0.00700501	0.00184865	0.997425	0.993019	1.00185
GCST90199747	ukb-a-65	Deep venous thrombosis	Isovalerylcarnitine (C5) levels	MR Egger	24	-0.00320941	0.00207137	0.13555	-0.00726929	0.000850482	0.996796	0.992757	1.00085
GCST90199747	ukb-a-65	Deep venous thrombosis	Isovalerylcarnitine (C5) levels	Weighted median	24	-0.000448569	0.00126201	0.722261	-0.00292211	0.00202498	0.999552	0.997082	1.00203
GCST90199747	ukb-a-65	Deep venous thrombosis	Isovalerylcarnitine (C5) levels	Inverse variance weighted	24	-0.000463923	0.000833265	0.577696	-0.00209712	0.00116928	0.999536	0.997905	1.00117
GCST90199747	ukb-a-65	Deep venous thrombosis	Isovalerylcarnitine (C5) levels	Simple mode	24	-0.000736481	0.00213093	0.732773	-0.00491311	0.00344014	0.999264	0.995099	1.00345
GCST90199747	ukb-a-65	Deep venous thrombosis	Isovalerylcarnitine (C5) levels	Weighted mode	24	-0.000736481	0.00172448	0.673297	-0.00411646	0.0026435	0.999264	0.995892	1.00265
GCST90199748	ukb-a-65	Deep venous thrombosis	Linolenate [alpha or gamma; (18:3n3 or 6)] levels	MR Egger	23	8.56186e-05	0.00218475	0.96911	-0.00419648	0.00436772	1.00009	0.995812	1.00438
GCST90199748	ukb-a-65	Deep venous thrombosis	Linolenate [alpha or gamma; (18:3n3 or 6)] levels	Weighted median	23	-0.000423135	0.00144995	0.770419	-0.00326503	0.00241877	0.999577	0.99674	1.00242
GCST90199748	ukb-a-65	Deep venous thrombosis	Linolenate [alpha or gamma; (18:3n3 or 6)] levels	Inverse variance weighted	23	-0.00127997	0.00106962	0.23144	-0.00337642	0.000816485	0.998721	0.996629	1.00082
GCST90199748	ukb-a-65	Deep venous thrombosis	Linolenate [alpha or gamma; (18:3n3 or 6)] levels	Simple mode	23	0.00097531	0.00288515	0.738534	-0.00467959	0.00663021	1.00098	0.995331	1.00665
GCST90199748	ukb-a-65	Deep venous thrombosis	Linolenate [alpha or gamma; (18:3n3 or 6)] levels	Weighted mode	23	0.000910083	0.00269059	0.738384	-0.00436348	0.00618365	1.00091	0.995646	1.0062
GCST90199749	ukb-a-65	Deep venous thrombosis	Gamma-glutamylthreonine levels	MR Egger	37	0.000214746	0.00191166	0.9112	-0.00353212	0.00396161	1.00021	0.996474	1.00397
GCST90199749	ukb-a-65	Deep venous thrombosis	Gamma-glutamylthreonine levels	Weighted median	37	-6.71878e-05	0.00116199	0.953891	-0.00234469	0.00221032	0.999933	0.997658	1.00221
GCST90199749	ukb-a-65	Deep venous thrombosis	Gamma-glutamylthreonine levels	Inverse variance weighted	37	-0.000245738	0.000870298	0.777667	-0.00195152	0.00146005	0.999754	0.99805	1.00146
GCST90199749	ukb-a-65	Deep venous thrombosis	Gamma-glutamylthreonine levels	Simple mode	37	0.000316998	0.00256515	0.902336	-0.00471069	0.00534468	1.00032	0.9953	1.00536
GCST90199749	ukb-a-65	Deep venous thrombosis	Gamma-glutamylthreonine levels	Weighted mode	37	0.000316998	0.00230663	0.891457	-0.00420399	0.00483799	1.00032	0.995805	1.00485
GCST90199750	ukb-a-65	Deep venous thrombosis	Laurylcarnitine levels	MR Egger	26	-0.00178666	0.00216613	0.417599	-0.00603227	0.00245896	0.998215	0.993986	1.00246
GCST90199750	ukb-a-65	Deep venous thrombosis	Laurylcarnitine levels	Weighted median	26	-0.0013985	0.00138421	0.31234	-0.00411154	0.00131455	0.998602	0.995897	1.00132
GCST90199750	ukb-a-65	Deep venous thrombosis	Laurylcarnitine levels	Inverse variance weighted	26	-0.00103216	0.00102451	0.313708	-0.00304019	0.000975871	0.998968	0.996964	1.00098
GCST90199750	ukb-a-65	Deep venous thrombosis	Laurylcarnitine levels	Simple mode	26	-0.00138537	0.00291226	0.638416	-0.0070934	0.00432265	0.998616	0.992932	1.00433
GCST90199750	ukb-a-65	Deep venous thrombosis	Laurylcarnitine levels	Weighted mode	26	-0.00174056	0.00279978	0.539782	-0.00722812	0.003747	0.998261	0.992798	1.00375
GCST90199751	ukb-a-65	Deep venous thrombosis	Gamma-glutamylmethionine levels	MR Egger	25	-0.000923655	0.0029206	0.754661	-0.00664803	0.00480072	0.999077	0.993374	1.00481
GCST90199751	ukb-a-65	Deep venous thrombosis	Gamma-glutamylmethionine levels	Weighted median	25	0.000428099	0.00145818	0.769075	-0.00242993	0.00328613	1.00043	0.997573	1.00329
GCST90199751	ukb-a-65	Deep venous thrombosis	Gamma-glutamylmethionine levels	Inverse variance weighted	25	-0.000104098	0.0011189	0.925875	-0.00229713	0.00208894	0.999896	0.997706	1.00209
GCST90199751	ukb-a-65	Deep venous thrombosis	Gamma-glutamylmethionine levels	Simple mode	25	0.00154237	0.00344469	0.658347	-0.00520922	0.00829396	1.00154	0.994804	1.00833
GCST90199751	ukb-a-65	Deep venous thrombosis	Gamma-glutamylmethionine levels	Weighted mode	25	0.00168463	0.00324563	0.608483	-0.00467681	0.00804607	1.00169	0.995334	1.00808
GCST90199752	ukb-a-65	Deep venous thrombosis	Epiandrosterone sulfate levels	MR Egger	24	0.000271644	0.000891484	0.763451	-0.00147566	0.00201895	1.00027	0.998525	1.00202
GCST90199752	ukb-a-65	Deep venous thrombosis	Epiandrosterone sulfate levels	Weighted median	24	0.000368838	0.000629442	0.557891	-0.000864867	0.00160254	1.00037	0.999136	1.0016
GCST90199752	ukb-a-65	Deep venous thrombosis	Epiandrosterone sulfate levels	Inverse variance weighted	24	-0.000155561	0.000712104	0.827076	-0.00155128	0.00124016	0.999844	0.99845	1.00124
GCST90199752	ukb-a-65	Deep venous thrombosis	Epiandrosterone sulfate levels	Simple mode	24	0.00108757	0.00213542	0.615393	-0.00309785	0.005273	1.00109	0.996907	1.00529
GCST90199752	ukb-a-65	Deep venous thrombosis	Epiandrosterone sulfate levels	Weighted mode	24	0.000456689	0.000625129	0.47243	-0.000768564	0.00168194	1.00046	0.999232	1.00168
GCST90199753	ukb-a-65	Deep venous thrombosis	Gamma-glutamyltryptophan levels	MR Egger	25	0.00337312	0.00232271	0.159944	-0.0011794	0.00792564	1.00338	0.998821	1.00796
GCST90199753	ukb-a-65	Deep venous thrombosis	Gamma-glutamyltryptophan levels	Weighted median	25	0.00218407	0.00123954	0.0780697	-0.000245432	0.00461356	1.00219	0.999755	1.00462
GCST90199753	ukb-a-65	Deep venous thrombosis	Gamma-glutamyltryptophan levels	Inverse variance weighted	25	0.00184686	0.000888942	0.0377465	0.000104537	0.00358919	1.00185	1.0001	1.0036
GCST90199753	ukb-a-65	Deep venous thrombosis	Gamma-glutamyltryptophan levels	Simple mode	25	0.00217713	0.00250541	0.393471	-0.00273348	0.00708774	1.00218	0.99727	1.00711
GCST90199753	ukb-a-65	Deep venous thrombosis	Gamma-glutamyltryptophan levels	Weighted mode	25	0.0029797	0.00226011	0.199819	-0.00145012	0.00740951	1.00298	0.998551	1.00744
GCST90199754	ukb-a-65	Deep venous thrombosis	7-methylxanthine levels	MR Egger	23	0.00250714	0.00214453	0.25547	-0.00169615	0.00671042	1.00251	0.998305	1.00673
GCST90199754	ukb-a-65	Deep venous thrombosis	7-methylxanthine levels	Weighted median	23	0.000821303	0.00145347	0.572031	-0.0020275	0.00367011	1.00082	0.997975	1.00368
GCST90199754	ukb-a-65	Deep venous thrombosis	7-methylxanthine levels	Inverse variance weighted	23	0.000128868	0.00101952	0.899415	-0.0018694	0.00212713	1.00013	0.998132	1.00213
GCST90199754	ukb-a-65	Deep venous thrombosis	7-methylxanthine levels	Simple mode	23	0.00122592	0.00299863	0.686619	-0.0046514	0.00710325	1.00123	0.995359	1.00713
GCST90199754	ukb-a-65	Deep venous thrombosis	7-methylxanthine levels	Weighted mode	23	0.000972117	0.00271341	0.723561	-0.00434616	0.0062904	1.00097	0.995663	1.00631
GCST90199755	ukb-a-65	Deep venous thrombosis	3,7-dimethylurate levels	MR Egger	33	-0.000328509	0.00161263	0.839912	-0.00348927	0.00283225	0.999672	0.996517	1.00284
GCST90199755	ukb-a-65	Deep venous thrombosis	3,7-dimethylurate levels	Weighted median	33	0.00013359	0.00106176	0.899875	-0.00194746	0.00221464	1.00013	0.998054	1.00222
GCST90199755	ukb-a-65	Deep venous thrombosis	3,7-dimethylurate levels	Inverse variance weighted	33	0.0002527	0.000761093	0.739872	-0.00123904	0.00174444	1.00025	0.998762	1.00175
GCST90199755	ukb-a-65	Deep venous thrombosis	3,7-dimethylurate levels	Simple mode	33	0.00266019	0.00220133	0.23573	-0.00165442	0.0069748	1.00266	0.998347	1.007
GCST90199755	ukb-a-65	Deep venous thrombosis	3,7-dimethylurate levels	Weighted mode	33	0.00248519	0.00232181	0.292462	-0.00206557	0.00703594	1.00249	0.997937	1.00706
GCST90199756	ukb-a-65	Deep venous thrombosis	1,7-dimethyluric acid levels	MR Egger	33	0.00116092	0.00181061	0.526119	-0.00238787	0.00470971	1.00116	0.997615	1.00472
GCST90199756	ukb-a-65	Deep venous thrombosis	1,7-dimethyluric acid levels	Weighted median	33	-0.000545801	0.00116304	0.638863	-0.00282535	0.00173375	0.999454	0.997179	1.00174
GCST90199756	ukb-a-65	Deep venous thrombosis	1,7-dimethyluric acid levels	Inverse variance weighted	33	-0.000292217	0.000847329	0.730193	-0.00195298	0.00136855	0.999708	0.998049	1.00137
GCST90199756	ukb-a-65	Deep venous thrombosis	1,7-dimethyluric acid levels	Simple mode	33	-0.0010186	0.00276338	0.714849	-0.00643483	0.00439763	0.998982	0.993586	1.00441
GCST90199756	ukb-a-65	Deep venous thrombosis	1,7-dimethyluric acid levels	Weighted mode	33	-0.0010794	0.00246837	0.664837	-0.00591741	0.00375861	0.998921	0.9941	1.00377
GCST90199757	ukb-a-65	Deep venous thrombosis	1,3,7-trimethylurate levels	MR Egger	25	-0.000341743	0.00167752	0.840365	-0.00362969	0.0029462	0.999658	0.996377	1.00295
GCST90199757	ukb-a-65	Deep venous thrombosis	1,3,7-trimethylurate levels	Weighted median	25	-9.9074e-05	0.00116351	0.932142	-0.00237956	0.00218141	0.999901	0.997623	1.00218
GCST90199757	ukb-a-65	Deep venous thrombosis	1,3,7-trimethylurate levels	Inverse variance weighted	25	0.000662838	0.000859134	0.4404	-0.00102106	0.00234674	1.00066	0.998979	1.00235
GCST90199757	ukb-a-65	Deep venous thrombosis	1,3,7-trimethylurate levels	Simple mode	25	-7.14361e-05	0.00224715	0.974903	-0.00447585	0.00433297	0.999929	0.995534	1.00434
GCST90199757	ukb-a-65	Deep venous thrombosis	1,3,7-trimethylurate levels	Weighted mode	25	-0.000173765	0.00195946	0.930072	-0.0040143	0.00366677	0.999826	0.995994	1.00367
GCST90199758	ukb-a-65	Deep venous thrombosis	N4-acetylcytidine levels	MR Egger	32	0.000639135	0.00134062	0.636999	-0.00198849	0.00326676	1.00064	0.998013	1.00327
GCST90199758	ukb-a-65	Deep venous thrombosis	N4-acetylcytidine levels	Weighted median	32	-0.000607511	0.0010281	0.554581	-0.00262258	0.00140756	0.999393	0.997381	1.00141
GCST90199758	ukb-a-65	Deep venous thrombosis	N4-acetylcytidine levels	Inverse variance weighted	32	2.06537e-05	0.000687743	0.976042	-0.00132732	0.00136863	1.00002	0.998674	1.00137
GCST90199758	ukb-a-65	Deep venous thrombosis	N4-acetylcytidine levels	Simple mode	32	-0.00117975	0.00238827	0.624805	-0.00586076	0.00350127	0.998821	0.994156	1.00351
GCST90199758	ukb-a-65	Deep venous thrombosis	N4-acetylcytidine levels	Weighted mode	32	-0.00132835	0.00201365	0.514336	-0.0052751	0.0026184	0.998673	0.994739	1.00262
GCST90199759	ukb-a-65	Deep venous thrombosis	Indolebutyrate levels	MR Egger	26	-0.000256006	0.00171683	0.882709	-0.003621	0.00310899	0.999744	0.996386	1.00311
GCST90199759	ukb-a-65	Deep venous thrombosis	Indolebutyrate levels	Weighted median	26	-0.000515509	0.000938718	0.582894	-0.0023554	0.00132438	0.999485	0.997647	1.00133
GCST90199759	ukb-a-65	Deep venous thrombosis	Indolebutyrate levels	Inverse variance weighted	26	-0.00126397	0.000699102	0.0706081	-0.00263421	0.000106271	0.998737	0.997369	1.00011
GCST90199759	ukb-a-65	Deep venous thrombosis	Indolebutyrate levels	Simple mode	26	-0.000753196	0.0018791	0.691951	-0.00443623	0.00292983	0.999247	0.995574	1.00293
GCST90199759	ukb-a-65	Deep venous thrombosis	Indolebutyrate levels	Weighted mode	26	-0.000359751	0.00190133	0.851456	-0.00408636	0.00336685	0.99964	0.995922	1.00337
GCST90199760	ukb-a-65	Deep venous thrombosis	5-acetylamino-6-amino-3-methyluracil levels	MR Egger	34	-7.09565e-05	0.00124971	0.955075	-0.00252039	0.00237848	0.999929	0.997483	1.00238
GCST90199760	ukb-a-65	Deep venous thrombosis	5-acetylamino-6-amino-3-methyluracil levels	Weighted median	34	-0.000759379	0.000992276	0.444098	-0.00270424	0.00118548	0.999241	0.997299	1.00119
GCST90199760	ukb-a-65	Deep venous thrombosis	5-acetylamino-6-amino-3-methyluracil levels	Inverse variance weighted	34	-0.000161609	0.000684402	0.81333	-0.00150304	0.00117982	0.999838	0.998498	1.00118
GCST90199760	ukb-a-65	Deep venous thrombosis	5-acetylamino-6-amino-3-methyluracil levels	Simple mode	34	0.0013705	0.00188066	0.471306	-0.0023156	0.0050566	1.00137	0.997687	1.00507
GCST90199760	ukb-a-65	Deep venous thrombosis	5-acetylamino-6-amino-3-methyluracil levels	Weighted mode	34	-0.000686094	0.00094203	0.471558	-0.00253247	0.00116029	0.999314	0.997471	1.00116
GCST90199761	ukb-a-65	Deep venous thrombosis	N1-methylinosine levels	MR Egger	28	0.0026647	0.00238576	0.274244	-0.00201138	0.00734079	1.00267	0.997991	1.00737
GCST90199761	ukb-a-65	Deep venous thrombosis	N1-methylinosine levels	Weighted median	28	0.00102464	0.00128512	0.42527	-0.00149419	0.00354347	1.00103	0.998507	1.00355
GCST90199761	ukb-a-65	Deep venous thrombosis	N1-methylinosine levels	Inverse variance weighted	28	0.00108638	0.00093312	0.244323	-0.00074253	0.0029153	1.00109	0.999258	1.00292
GCST90199761	ukb-a-65	Deep venous thrombosis	N1-methylinosine levels	Simple mode	28	0.000740163	0.00247436	0.767129	-0.00410958	0.0055899	1.00074	0.995899	1.00561
GCST90199761	ukb-a-65	Deep venous thrombosis	N1-methylinosine levels	Weighted mode	28	0.000789124	0.00261204	0.764883	-0.00433047	0.00590872	1.00079	0.995679	1.00593
GCST90199762	ukb-a-65	Deep venous thrombosis	N6-carbamoylthreonyladenosine levels	MR Egger	31	-0.00210803	0.00265765	0.434107	-0.00731704	0.00310097	0.997894	0.99271	1.00311
GCST90199762	ukb-a-65	Deep venous thrombosis	N6-carbamoylthreonyladenosine levels	Weighted median	31	-0.00159929	0.00133883	0.232267	-0.0042234	0.00102482	0.998402	0.995786	1.00103
GCST90199762	ukb-a-65	Deep venous thrombosis	N6-carbamoylthreonyladenosine levels	Inverse variance weighted	31	-0.0013683	0.00109809	0.212739	-0.00352055	0.00078396	0.998633	0.996486	1.00078
GCST90199762	ukb-a-65	Deep venous thrombosis	N6-carbamoylthreonyladenosine levels	Simple mode	31	0.00202739	0.00311285	0.519814	-0.00407381	0.00812858	1.00203	0.995934	1.00816
GCST90199762	ukb-a-65	Deep venous thrombosis	N6-carbamoylthreonyladenosine levels	Weighted mode	31	-0.00563288	0.0030519	0.0748263	-0.0116146	0.000348839	0.994383	0.988453	1.00035
GCST90199763	ukb-a-65	Deep venous thrombosis	1-methylxanthine levels	MR Egger	29	0.00203166	0.00138013	0.152561	-0.000673394	0.00473671	1.00203	0.999327	1.00475
GCST90199763	ukb-a-65	Deep venous thrombosis	1-methylxanthine levels	Weighted median	29	0.00113512	0.0010009	0.256752	-0.000826642	0.00309689	1.00114	0.999174	1.0031
GCST90199763	ukb-a-65	Deep venous thrombosis	1-methylxanthine levels	Inverse variance weighted	29	0.000449949	0.000770273	0.559125	-0.00105979	0.00195968	1.00045	0.998941	1.00196
GCST90199763	ukb-a-65	Deep venous thrombosis	1-methylxanthine levels	Simple mode	29	0.00242224	0.00207343	0.252565	-0.00164168	0.00648617	1.00243	0.99836	1.00651
GCST90199763	ukb-a-65	Deep venous thrombosis	1-methylxanthine levels	Weighted mode	29	0.00142412	0.00102717	0.176552	-0.000589137	0.00343737	1.00143	0.999411	1.00344
GCST90199764	ukb-a-65	Deep venous thrombosis	N2,n2-dimethylguanosine levels	MR Egger	18	0.00230689	0.00288637	0.435859	-0.00335039	0.00796417	1.00231	0.996655	1.008
GCST90199764	ukb-a-65	Deep venous thrombosis	N2,n2-dimethylguanosine levels	Weighted median	18	0.000637291	0.00176609	0.718213	-0.00282425	0.00409883	1.00064	0.99718	1.00411
GCST90199764	ukb-a-65	Deep venous thrombosis	N2,n2-dimethylguanosine levels	Inverse variance weighted	18	0.000379955	0.00123395	0.758146	-0.00203859	0.0027985	1.00038	0.997963	1.0028
GCST90199764	ukb-a-65	Deep venous thrombosis	N2,n2-dimethylguanosine levels	Simple mode	18	0.00215521	0.00343999	0.539299	-0.00458717	0.0088976	1.00216	0.995423	1.00894
GCST90199764	ukb-a-65	Deep venous thrombosis	N2,n2-dimethylguanosine levels	Weighted mode	18	0.00142011	0.0029732	0.638992	-0.00440737	0.00724759	1.00142	0.995602	1.00727
GCST90199765	ukb-a-65	Deep venous thrombosis	4-hydroxyhippurate levels	MR Egger	19	-0.000395437	0.00315717	0.901794	-0.00658349	0.00579261	0.999605	0.993438	1.00581
GCST90199765	ukb-a-65	Deep venous thrombosis	4-hydroxyhippurate levels	Weighted median	19	0.000797601	0.00163119	0.624864	-0.00239953	0.00399473	1.0008	0.997603	1.004
GCST90199765	ukb-a-65	Deep venous thrombosis	4-hydroxyhippurate levels	Inverse variance weighted	19	0.000295557	0.00127513	0.816704	-0.00220369	0.00279481	1.0003	0.997799	1.0028
GCST90199765	ukb-a-65	Deep venous thrombosis	4-hydroxyhippurate levels	Simple mode	19	0.00113395	0.00284551	0.694945	-0.00444325	0.00671116	1.00113	0.995567	1.00673
GCST90199765	ukb-a-65	Deep venous thrombosis	4-hydroxyhippurate levels	Weighted mode	19	0.00113395	0.00239215	0.641177	-0.00355465	0.00582256	1.00113	0.996452	1.00584
GCST90199766	ukb-a-65	Deep venous thrombosis	3-(3-amino-3-carboxypropyl)uridine levels	MR Egger	17	-0.00013493	0.00268905	0.960643	-0.00540548	0.00513562	0.999865	0.994609	1.00515
GCST90199766	ukb-a-65	Deep venous thrombosis	3-(3-amino-3-carboxypropyl)uridine levels	Weighted median	17	-0.00172394	0.00170286	0.311357	-0.00506155	0.00161367	0.998278	0.994951	1.00161
GCST90199766	ukb-a-65	Deep venous thrombosis	3-(3-amino-3-carboxypropyl)uridine levels	Inverse variance weighted	17	-0.00141337	0.0011764	0.229584	-0.00371912	0.000892383	0.998588	0.996288	1.00089
GCST90199766	ukb-a-65	Deep venous thrombosis	3-(3-amino-3-carboxypropyl)uridine levels	Simple mode	17	-0.00198284	0.00289922	0.50381	-0.00766532	0.00369963	0.998019	0.992364	1.00371
GCST90199766	ukb-a-65	Deep venous thrombosis	3-(3-amino-3-carboxypropyl)uridine levels	Weighted mode	17	-0.00210452	0.00300945	0.494403	-0.00800304	0.003794	0.997898	0.992029	1.0038
GCST90199767	ukb-a-65	Deep venous thrombosis	5,6-dihydrouridine levels	MR Egger	32	0.00512108	0.00182675	0.0087803	0.00154064	0.00870152	1.00513	1.00154	1.00874
GCST90199767	ukb-a-65	Deep venous thrombosis	5,6-dihydrouridine levels	Weighted median	32	-0.0005966	0.00133032	0.653819	-0.00320403	0.00201083	0.999404	0.996801	1.00201
GCST90199767	ukb-a-65	Deep venous thrombosis	5,6-dihydrouridine levels	Inverse variance weighted	32	-0.000611844	0.00104317	0.557523	-0.00265645	0.00143276	0.999388	0.997347	1.00143
GCST90199767	ukb-a-65	Deep venous thrombosis	5,6-dihydrouridine levels	Simple mode	32	-0.00125244	0.00292793	0.671786	-0.00699119	0.00448631	0.998748	0.993033	1.0045
GCST90199767	ukb-a-65	Deep venous thrombosis	5,6-dihydrouridine levels	Weighted mode	32	-0.001496	0.00334776	0.658079	-0.00805761	0.00506561	0.998505	0.991975	1.00508
GCST90199768	ukb-a-65	Deep venous thrombosis	Phenylacetylglutamine levels	MR Egger	20	-3.8958e-05	0.00227682	0.986537	-0.00450153	0.00442362	0.999961	0.995509	1.00443
GCST90199768	ukb-a-65	Deep venous thrombosis	Phenylacetylglutamine levels	Weighted median	20	7.63472e-05	0.00162234	0.962466	-0.00310344	0.00325614	1.00008	0.996901	1.00326
GCST90199768	ukb-a-65	Deep venous thrombosis	Phenylacetylglutamine levels	Inverse variance weighted	20	0.000926998	0.00111608	0.406207	-0.00126051	0.00311451	1.00093	0.99874	1.00312
GCST90199768	ukb-a-65	Deep venous thrombosis	Phenylacetylglutamine levels	Simple mode	20	-0.000420103	0.00303074	0.891214	-0.00636035	0.00552014	0.99958	0.99366	1.00554
GCST90199768	ukb-a-65	Deep venous thrombosis	Phenylacetylglutamine levels	Weighted mode	20	-0.000361437	0.00264984	0.89294	-0.00555512	0.00483225	0.999639	0.99446	1.00484
GCST90199769	ukb-a-65	Deep venous thrombosis	3-hydroxydodecanedioate levels	MR Egger	21	0.0002672	0.00220366	0.904764	-0.00405198	0.00458638	1.00027	0.995956	1.0046
GCST90199769	ukb-a-65	Deep venous thrombosis	3-hydroxydodecanedioate levels	Weighted median	21	0.00119394	0.00130201	0.359145	-0.001358	0.00374587	1.00119	0.998643	1.00375
GCST90199769	ukb-a-65	Deep venous thrombosis	3-hydroxydodecanedioate levels	Inverse variance weighted	21	0.00101351	0.000979495	0.300799	-0.000906305	0.00293332	1.00101	0.999094	1.00294
GCST90199769	ukb-a-65	Deep venous thrombosis	3-hydroxydodecanedioate levels	Simple mode	21	0.00315971	0.00240357	0.203524	-0.00155129	0.00787071	1.00316	0.99845	1.0079
GCST90199769	ukb-a-65	Deep venous thrombosis	3-hydroxydodecanedioate levels	Weighted mode	21	0.002873	0.00256423	0.275812	-0.00215289	0.00789888	1.00288	0.997849	1.00793
GCST90199770	ukb-a-65	Deep venous thrombosis	1-arachidonylglycerol (20:4) levels	MR Egger	23	0.00316013	0.00160118	0.0617275	2.18096e-05	0.00629845	1.00317	1.00002	1.00632
GCST90199770	ukb-a-65	Deep venous thrombosis	1-arachidonylglycerol (20:4) levels	Weighted median	23	0.00409558	0.00117502	0.000491121	0.00179255	0.00639861	1.0041	1.00179	1.00642
GCST90199770	ukb-a-65	Deep venous thrombosis	1-arachidonylglycerol (20:4) levels	Inverse variance weighted	23	0.00254124	0.00080236	0.00153914	0.00096861	0.00411386	1.00254	1.00097	1.00412
GCST90199770	ukb-a-65	Deep venous thrombosis	1-arachidonylglycerol (20:4) levels	Simple mode	23	0.00215238	0.00255909	0.409356	-0.00286343	0.00716819	1.00215	0.997141	1.00719
GCST90199770	ukb-a-65	Deep venous thrombosis	1-arachidonylglycerol (20:4) levels	Weighted mode	23	0.00407226	0.00127624	0.00422242	0.00157082	0.00657369	1.00408	1.00157	1.0066
GCST90199771	ukb-a-65	Deep venous thrombosis	7-methylguanine levels	MR Egger	23	-0.00330773	0.00197264	0.108406	-0.0071741	0.000558648	0.996698	0.992852	1.00056
GCST90199771	ukb-a-65	Deep venous thrombosis	7-methylguanine levels	Weighted median	23	-0.000605148	0.00134593	0.65299	-0.00324318	0.00203288	0.999395	0.996762	1.00203
GCST90199771	ukb-a-65	Deep venous thrombosis	7-methylguanine levels	Inverse variance weighted	23	-0.000464213	0.000990252	0.639225	-0.00240511	0.00147668	0.999536	0.997598	1.00148
GCST90199771	ukb-a-65	Deep venous thrombosis	7-methylguanine levels	Simple mode	23	-0.000770438	0.00252695	0.763317	-0.00572326	0.00418238	0.99923	0.994293	1.00419
GCST90199771	ukb-a-65	Deep venous thrombosis	7-methylguanine levels	Weighted mode	23	-0.00120139	0.00243177	0.626175	-0.00596765	0.00356488	0.998799	0.99405	1.00357
GCST90199772	ukb-a-65	Deep venous thrombosis	1-stearoyl-GPE (18:0) levels	MR Egger	39	-0.00271046	0.00194641	0.17207	-0.00652542	0.0011045	0.997293	0.993496	1.00111
GCST90199772	ukb-a-65	Deep venous thrombosis	1-stearoyl-GPE (18:0) levels	Weighted median	39	-0.000371008	0.00100192	0.71116	-0.00233477	0.00159275	0.999629	0.997668	1.00159
GCST90199772	ukb-a-65	Deep venous thrombosis	1-stearoyl-GPE (18:0) levels	Inverse variance weighted	39	0.000166571	0.000803782	0.835827	-0.00140884	0.00174198	1.00017	0.998592	1.00174
GCST90199772	ukb-a-65	Deep venous thrombosis	1-stearoyl-GPE (18:0) levels	Simple mode	39	-0.000380066	0.00171672	0.825974	-0.00374484	0.00298471	0.99962	0.996262	1.00299
GCST90199772	ukb-a-65	Deep venous thrombosis	1-stearoyl-GPE (18:0) levels	Weighted mode	39	-0.000759903	0.00114694	0.511618	-0.0030079	0.00148809	0.99924	0.996997	1.00149
GCST90199773	ukb-a-65	Deep venous thrombosis	Phenol sulfate levels	MR Egger	20	0.00300395	0.00302054	0.333158	-0.00291631	0.00892421	1.00301	0.997088	1.00896
GCST90199773	ukb-a-65	Deep venous thrombosis	Phenol sulfate levels	Weighted median	20	-6.17275e-05	0.00149601	0.967087	-0.0029939	0.00287045	0.999938	0.997011	1.00287
GCST90199773	ukb-a-65	Deep venous thrombosis	Phenol sulfate levels	Inverse variance weighted	20	0.00014298	0.0011133	0.897809	-0.00203908	0.00232504	1.00014	0.997963	1.00233
GCST90199773	ukb-a-65	Deep venous thrombosis	Phenol sulfate levels	Simple mode	20	-2.27988e-05	0.00280252	0.993594	-0.00551573	0.00547013	0.999977	0.994499	1.00549
GCST90199773	ukb-a-65	Deep venous thrombosis	Phenol sulfate levels	Weighted mode	20	-8.11477e-05	0.00263326	0.975737	-0.00524233	0.00508003	0.999919	0.994771	1.00509
GCST90199774	ukb-a-65	Deep venous thrombosis	Oleoylcarnitine levels	MR Egger	24	-0.000286169	0.00214314	0.89499	-0.00448673	0.00391439	0.999714	0.995523	1.00392
GCST90199774	ukb-a-65	Deep venous thrombosis	Oleoylcarnitine levels	Weighted median	24	0.000958872	0.00138338	0.488225	-0.00175256	0.0036703	1.00096	0.998249	1.00368
GCST90199774	ukb-a-65	Deep venous thrombosis	Oleoylcarnitine levels	Inverse variance weighted	24	0.00035375	0.000976009	0.717019	-0.00155923	0.00226673	1.00035	0.998442	1.00227
GCST90199774	ukb-a-65	Deep venous thrombosis	Oleoylcarnitine levels	Simple mode	24	0.000899071	0.00220746	0.687563	-0.00342755	0.00522569	1.0009	0.996578	1.00524
GCST90199774	ukb-a-65	Deep venous thrombosis	Oleoylcarnitine levels	Weighted mode	24	0.00102642	0.0015579	0.516538	-0.00202707	0.00407991	1.00103	0.997975	1.00409
GCST90199775	ukb-a-65	Deep venous thrombosis	Gamma-glutamylisoleucine levels	MR Egger	15	0.00272204	0.00324949	0.417346	-0.00364697	0.00909104	1.00273	0.99636	1.00913
GCST90199775	ukb-a-65	Deep venous thrombosis	Gamma-glutamylisoleucine levels	Weighted median	15	0.000191779	0.00192479	0.920633	-0.00358081	0.00396436	1.00019	0.996426	1.00397
GCST90199775	ukb-a-65	Deep venous thrombosis	Gamma-glutamylisoleucine levels	Inverse variance weighted	15	-3.93444e-05	0.00153962	0.979613	-0.003057	0.00297831	0.999961	0.996948	1.00298
GCST90199775	ukb-a-65	Deep venous thrombosis	Gamma-glutamylisoleucine levels	Simple mode	15	0.000997579	0.00351386	0.780644	-0.00588959	0.00788475	1.001	0.994128	1.00792
GCST90199775	ukb-a-65	Deep venous thrombosis	Gamma-glutamylisoleucine levels	Weighted mode	15	0.0015285	0.00323129	0.643482	-0.00480483	0.00786182	1.00153	0.995207	1.00789
GCST90199776	ukb-a-65	Deep venous thrombosis	Malonylcarnitine levels	MR Egger	21	0.000963546	0.00259325	0.714332	-0.00411922	0.00604631	1.00096	0.995889	1.00606
GCST90199776	ukb-a-65	Deep venous thrombosis	Malonylcarnitine levels	Weighted median	21	0.00121541	0.0012833	0.34359	-0.00129986	0.00373067	1.00122	0.998701	1.00374
GCST90199776	ukb-a-65	Deep venous thrombosis	Malonylcarnitine levels	Inverse variance weighted	21	0.000751354	0.00100359	0.454058	-0.00121568	0.00271839	1.00075	0.998785	1.00272
GCST90199776	ukb-a-65	Deep venous thrombosis	Malonylcarnitine levels	Simple mode	21	0.00187375	0.0023322	0.431175	-0.00269736	0.00644486	1.00188	0.997306	1.00647
GCST90199776	ukb-a-65	Deep venous thrombosis	Malonylcarnitine levels	Weighted mode	21	0.00187375	0.00228632	0.422133	-0.00260744	0.00635493	1.00188	0.997396	1.00638
GCST90199777	ukb-a-65	Deep venous thrombosis	1-palmitoleoyl-GPC (16:1) levels	MR Egger	35	0.00241681	0.00184825	0.200038	-0.00120575	0.00603938	1.00242	0.998795	1.00606
GCST90199777	ukb-a-65	Deep venous thrombosis	1-palmitoleoyl-GPC (16:1) levels	Weighted median	35	-0.000774081	0.00114215	0.497938	-0.0030127	0.00146454	0.999226	0.996992	1.00147
GCST90199777	ukb-a-65	Deep venous thrombosis	1-palmitoleoyl-GPC (16:1) levels	Inverse variance weighted	35	-0.0016176	0.000766263	0.0347703	-0.00311948	-0.000115723	0.998384	0.996885	0.999884
GCST90199777	ukb-a-65	Deep venous thrombosis	1-palmitoleoyl-GPC (16:1) levels	Simple mode	35	-0.000342975	0.00231447	0.88307	-0.00487933	0.00419338	0.999657	0.995133	1.0042
GCST90199777	ukb-a-65	Deep venous thrombosis	1-palmitoleoyl-GPC (16:1) levels	Weighted mode	35	-0.0004607	0.00210155	0.82779	-0.00457974	0.00365834	0.999539	0.995431	1.00367
GCST90199778	ukb-a-65	Deep venous thrombosis	N-methyl-2-pyridone-5-carboxamide levels	MR Egger	16	-0.00446434	0.00248561	0.0940884	-0.00933614	0.000407462	0.995546	0.990707	1.00041
GCST90199778	ukb-a-65	Deep venous thrombosis	N-methyl-2-pyridone-5-carboxamide levels	Weighted median	16	-0.00070757	0.00159661	0.657642	-0.00383692	0.00242178	0.999293	0.99617	1.00242
GCST90199778	ukb-a-65	Deep venous thrombosis	N-methyl-2-pyridone-5-carboxamide levels	Inverse variance weighted	16	-3.24477e-05	0.00120523	0.978522	-0.00239471	0.00232981	0.999968	0.997608	1.00233
GCST90199778	ukb-a-65	Deep venous thrombosis	N-methyl-2-pyridone-5-carboxamide levels	Simple mode	16	-0.00336401	0.00317795	0.306556	-0.00959279	0.00286477	0.996642	0.990453	1.00287
GCST90199778	ukb-a-65	Deep venous thrombosis	N-methyl-2-pyridone-5-carboxamide levels	Weighted mode	16	-0.00298286	0.00295039	0.328045	-0.00876561	0.0027999	0.997022	0.991273	1.0028
GCST90199779	ukb-a-65	Deep venous thrombosis	Gamma-glutamyl-2-aminobutyrate levels	MR Egger	25	0.001173	0.0022012	0.599221	-0.00314135	0.00548735	1.00117	0.996864	1.0055
GCST90199779	ukb-a-65	Deep venous thrombosis	Gamma-glutamyl-2-aminobutyrate levels	Weighted median	25	5.21882e-05	0.00127728	0.967408	-0.00245129	0.00255566	1.00005	0.997552	1.00256
GCST90199779	ukb-a-65	Deep venous thrombosis	Gamma-glutamyl-2-aminobutyrate levels	Inverse variance weighted	25	0.000523888	0.00108692	0.62981	-0.00160647	0.00265424	1.00052	0.998395	1.00266
GCST90199779	ukb-a-65	Deep venous thrombosis	Gamma-glutamyl-2-aminobutyrate levels	Simple mode	25	0.000305957	0.00241948	0.900425	-0.00443622	0.00504813	1.00031	0.995574	1.00506
GCST90199779	ukb-a-65	Deep venous thrombosis	Gamma-glutamyl-2-aminobutyrate levels	Weighted mode	25	8.77394e-05	0.00227518	0.969557	-0.00437161	0.00454708	1.00009	0.995638	1.00456
GCST90199780	ukb-a-65	Deep venous thrombosis	1-stearoyl-GPG (18:0) levels	MR Egger	24	-0.00138772	0.00228644	0.550107	-0.00586913	0.00309369	0.998613	0.994148	1.0031
GCST90199780	ukb-a-65	Deep venous thrombosis	1-stearoyl-GPG (18:0) levels	Weighted median	24	-0.000255785	0.00124483	0.837198	-0.00269565	0.00218408	0.999744	0.997308	1.00219
GCST90199780	ukb-a-65	Deep venous thrombosis	1-stearoyl-GPG (18:0) levels	Inverse variance weighted	24	0.000493984	0.000917286	0.590213	-0.0013039	0.00229186	1.00049	0.998697	1.00229
GCST90199780	ukb-a-65	Deep venous thrombosis	1-stearoyl-GPG (18:0) levels	Simple mode	24	-0.0023608	0.00270699	0.39216	-0.00766649	0.00294489	0.997642	0.992363	1.00295
GCST90199780	ukb-a-65	Deep venous thrombosis	1-stearoyl-GPG (18:0) levels	Weighted mode	24	-0.00283175	0.00217084	0.204983	-0.00708659	0.00142309	0.997172	0.992938	1.00142
GCST90199781	ukb-a-65	Deep venous thrombosis	Hexanoylglycine levels	MR Egger	24	0.00212346	0.00135389	0.131057	-0.000530169	0.00477708	1.00213	0.99947	1.00479
GCST90199781	ukb-a-65	Deep venous thrombosis	Hexanoylglycine levels	Weighted median	24	0.00153765	0.000893722	0.0853412	-0.000214045	0.00328935	1.00154	0.999786	1.00329
GCST90199781	ukb-a-65	Deep venous thrombosis	Hexanoylglycine levels	Inverse variance weighted	24	0.000694455	0.000610914	0.255644	-0.000502937	0.00189185	1.00069	0.999497	1.00189
GCST90199781	ukb-a-65	Deep venous thrombosis	Hexanoylglycine levels	Simple mode	24	0.00280651	0.00197565	0.168863	-0.00106576	0.00667878	1.00281	0.998935	1.0067
GCST90199781	ukb-a-65	Deep venous thrombosis	Hexanoylglycine levels	Weighted mode	24	0.00115025	0.00103275	0.276882	-0.00087394	0.00317443	1.00115	0.999126	1.00318
GCST90199782	ukb-a-65	Deep venous thrombosis	Glutamine degradant levels	MR Egger	27	-0.000880369	0.00168766	0.606505	-0.00418819	0.00242745	0.99912	0.995821	1.00243
GCST90199782	ukb-a-65	Deep venous thrombosis	Glutamine degradant levels	Weighted median	27	-0.00110518	0.00121031	0.361167	-0.00347738	0.00126702	0.998895	0.996529	1.00127
GCST90199782	ukb-a-65	Deep venous thrombosis	Glutamine degradant levels	Inverse variance weighted	27	-0.0024836	0.000859352	0.0038514	-0.00416793	-0.000799268	0.997519	0.995841	0.999201
GCST90199782	ukb-a-65	Deep venous thrombosis	Glutamine degradant levels	Simple mode	27	-0.00146361	0.00206782	0.485364	-0.00551653	0.00258931	0.998537	0.994499	1.00259
GCST90199782	ukb-a-65	Deep venous thrombosis	Glutamine degradant levels	Weighted mode	27	-0.0010974	0.00147817	0.464499	-0.00399461	0.00179982	0.998903	0.996013	1.0018
GCST90199783	ukb-a-65	Deep venous thrombosis	5-methyluridine (ribothymidine) levels	MR Egger	24	0.000566992	0.000824686	0.498937	-0.00104939	0.00218338	1.00057	0.998951	1.00219
GCST90199783	ukb-a-65	Deep venous thrombosis	5-methyluridine (ribothymidine) levels	Weighted median	24	0.000773004	0.000700269	0.269651	-0.000599524	0.00214553	1.00077	0.999401	1.00215
GCST90199783	ukb-a-65	Deep venous thrombosis	5-methyluridine (ribothymidine) levels	Inverse variance weighted	24	0.000810568	0.000566666	0.152597	-0.000300096	0.00192123	1.00081	0.9997	1.00192
GCST90199783	ukb-a-65	Deep venous thrombosis	5-methyluridine (ribothymidine) levels	Simple mode	24	0.00354489	0.00193807	0.0803833	-0.000253724	0.00734351	1.00355	0.999746	1.00737
GCST90199783	ukb-a-65	Deep venous thrombosis	5-methyluridine (ribothymidine) levels	Weighted mode	24	0.000824047	0.000765031	0.292585	-0.000675413	0.00232351	1.00082	0.999325	1.00233
GCST90199784	ukb-a-65	Deep venous thrombosis	Cysteine-glutathione disulfide levels	MR Egger	27	0.000736743	0.0015662	0.642146	-0.00233301	0.0038065	1.00074	0.99767	1.00381
GCST90199784	ukb-a-65	Deep venous thrombosis	Cysteine-glutathione disulfide levels	Weighted median	27	0.00126356	0.00109154	0.247027	-0.000875847	0.00340297	1.00126	0.999125	1.00341
GCST90199784	ukb-a-65	Deep venous thrombosis	Cysteine-glutathione disulfide levels	Inverse variance weighted	27	1.60456e-05	0.000739151	0.982681	-0.00143269	0.00146478	1.00002	0.998568	1.00147
GCST90199784	ukb-a-65	Deep venous thrombosis	Cysteine-glutathione disulfide levels	Simple mode	27	-0.00358511	0.00239444	0.146367	-0.00827822	0.001108	0.996421	0.991756	1.00111
GCST90199784	ukb-a-65	Deep venous thrombosis	Cysteine-glutathione disulfide levels	Weighted mode	27	0.00130799	0.00113788	0.260815	-0.000922251	0.00353823	1.00131	0.999078	1.00354
GCST90199785	ukb-a-65	Deep venous thrombosis	Isovalerylglycine levels	MR Egger	24	0.00443123	0.0020657	0.0432368	0.000382459	0.00848	1.00444	1.00038	1.00852
GCST90199785	ukb-a-65	Deep venous thrombosis	Isovalerylglycine levels	Weighted median	24	0.00136661	0.00117989	0.246762	-0.000945977	0.0036792	1.00137	0.999054	1.00369
GCST90199785	ukb-a-65	Deep venous thrombosis	Isovalerylglycine levels	Inverse variance weighted	24	0.000588505	0.000971155	0.544525	-0.00131496	0.00249197	1.00059	0.998686	1.0025
GCST90199785	ukb-a-65	Deep venous thrombosis	Isovalerylglycine levels	Simple mode	24	0.00153487	0.00226664	0.505062	-0.00290775	0.00597748	1.00154	0.997096	1.006
GCST90199785	ukb-a-65	Deep venous thrombosis	Isovalerylglycine levels	Weighted mode	24	0.00200411	0.00152214	0.200928	-0.000979279	0.0049875	1.00201	0.999021	1.005
GCST90199786	ukb-a-65	Deep venous thrombosis	2-hydroxy-3-methylvalerate levels	MR Egger	29	0.00225933	0.00233377	0.341585	-0.00231485	0.00683351	1.00226	0.997688	1.00686
GCST90199786	ukb-a-65	Deep venous thrombosis	2-hydroxy-3-methylvalerate levels	Weighted median	29	0.00172272	0.00132143	0.192343	-0.00086728	0.00431272	1.00172	0.999133	1.00432
GCST90199786	ukb-a-65	Deep venous thrombosis	2-hydroxy-3-methylvalerate levels	Inverse variance weighted	29	0.000805911	0.000984192	0.412869	-0.0011231	0.00273493	1.00081	0.998878	1.00274
GCST90199786	ukb-a-65	Deep venous thrombosis	2-hydroxy-3-methylvalerate levels	Simple mode	29	0.00272541	0.00279077	0.33714	-0.0027445	0.00819532	1.00273	0.997259	1.00823
GCST90199786	ukb-a-65	Deep venous thrombosis	2-hydroxy-3-methylvalerate levels	Weighted mode	29	0.00279959	0.00228197	0.230103	-0.00167307	0.00727225	1.0028	0.998328	1.0073
GCST90199787	ukb-a-65	Deep venous thrombosis	Homostachydrine levels	MR Egger	27	-0.000565787	0.00208622	0.788462	-0.00465477	0.0035232	0.999434	0.995356	1.00353
GCST90199787	ukb-a-65	Deep venous thrombosis	Homostachydrine levels	Weighted median	27	-0.000111657	0.00133183	0.933186	-0.00272204	0.00249873	0.999888	0.997282	1.0025
GCST90199787	ukb-a-65	Deep venous thrombosis	Homostachydrine levels	Inverse variance weighted	27	0.000781361	0.000972746	0.421829	-0.00112522	0.00268794	1.00078	0.998875	1.00269
GCST90199787	ukb-a-65	Deep venous thrombosis	Homostachydrine levels	Simple mode	27	0.000569046	0.00210936	0.789466	-0.00356531	0.0047034	1.00057	0.996441	1.00471
GCST90199787	ukb-a-65	Deep venous thrombosis	Homostachydrine levels	Weighted mode	27	0.000147962	0.0015828	0.926238	-0.00295433	0.00325026	1.00015	0.99705	1.00326
GCST90199788	ukb-a-65	Deep venous thrombosis	1-arachidonoyl-gpc (20:4n6) levels	MR Egger	27	0.00254933	0.000789841	0.00347218	0.00100125	0.00409742	1.00255	1.001	1.00411
GCST90199788	ukb-a-65	Deep venous thrombosis	1-arachidonoyl-gpc (20:4n6) levels	Weighted median	27	0.00214541	0.000625871	0.000608315	0.000918703	0.00337212	1.00215	1.00092	1.00338
GCST90199788	ukb-a-65	Deep venous thrombosis	1-arachidonoyl-gpc (20:4n6) levels	Inverse variance weighted	27	0.00135903	0.000572426	0.0175894	0.00023707	0.00248098	1.00136	1.00024	1.00248
GCST90199788	ukb-a-65	Deep venous thrombosis	1-arachidonoyl-gpc (20:4n6) levels	Simple mode	27	-0.00242463	0.00256127	0.352532	-0.00744472	0.00259546	0.997578	0.992583	1.0026
GCST90199788	ukb-a-65	Deep venous thrombosis	1-arachidonoyl-gpc (20:4n6) levels	Weighted mode	27	0.00214017	0.000624182	0.00203181	0.000916771	0.00336357	1.00214	1.00092	1.00337
GCST90199789	ukb-a-65	Deep venous thrombosis	2-palmitoyl-GPC (16:0) levels	MR Egger	16	-0.00436117	0.00322896	0.198239	-0.0106899	0.0019676	0.995648	0.989367	1.00197
GCST90199789	ukb-a-65	Deep venous thrombosis	2-palmitoyl-GPC (16:0) levels	Weighted median	16	-0.00162749	0.00149473	0.276232	-0.00455716	0.00130217	0.998374	0.995453	1.0013
GCST90199789	ukb-a-65	Deep venous thrombosis	2-palmitoyl-GPC (16:0) levels	Inverse variance weighted	16	-0.00205102	0.00114133	0.0723293	-0.00428803	0.000185992	0.997951	0.995721	1.00019
GCST90199789	ukb-a-65	Deep venous thrombosis	2-palmitoyl-GPC (16:0) levels	Simple mode	16	-0.000986022	0.00247452	0.695898	-0.00583608	0.00386403	0.999014	0.994181	1.00387
GCST90199789	ukb-a-65	Deep venous thrombosis	2-palmitoyl-GPC (16:0) levels	Weighted mode	16	-0.00128261	0.00230424	0.585989	-0.00579892	0.0032337	0.998718	0.994218	1.00324
GCST90199790	ukb-a-65	Deep venous thrombosis	2-palmitoleoyl-GPC (16:1) levels	MR Egger	22	-0.00163217	0.00242242	0.508167	-0.00638012	0.00311578	0.998369	0.99364	1.00312
GCST90199790	ukb-a-65	Deep venous thrombosis	2-palmitoleoyl-GPC (16:1) levels	Weighted median	22	0.000106112	0.00117405	0.927984	-0.00219503	0.00240725	1.00011	0.997807	1.00241
GCST90199790	ukb-a-65	Deep venous thrombosis	2-palmitoleoyl-GPC (16:1) levels	Inverse variance weighted	22	0.000263436	0.000905609	0.771132	-0.00151156	0.00203843	1.00026	0.99849	1.00204
GCST90199790	ukb-a-65	Deep venous thrombosis	2-palmitoleoyl-GPC (16:1) levels	Simple mode	22	0.000180232	0.0021039	0.932544	-0.00394342	0.00430388	1.00018	0.996064	1.00431
GCST90199790	ukb-a-65	Deep venous thrombosis	2-palmitoleoyl-GPC (16:1) levels	Weighted mode	22	0.000244816	0.00208591	0.907685	-0.00384357	0.0043332	1.00024	0.996164	1.00434
GCST90199791	ukb-a-65	Deep venous thrombosis	1-arachidonoyl-GPE (20:4n6) levels	MR Egger	33	0.00338812	0.00137561	0.0195335	0.000691932	0.00608431	1.00339	1.00069	1.0061
GCST90199791	ukb-a-65	Deep venous thrombosis	1-arachidonoyl-GPE (20:4n6) levels	Weighted median	33	0.00178084	0.000984833	0.0705651	-0.000149433	0.00371111	1.00178	0.999851	1.00372
GCST90199791	ukb-a-65	Deep venous thrombosis	1-arachidonoyl-GPE (20:4n6) levels	Inverse variance weighted	33	0.000369914	0.000819994	0.651904	-0.00123727	0.0019771	1.00037	0.998763	1.00198
GCST90199791	ukb-a-65	Deep venous thrombosis	1-arachidonoyl-GPE (20:4n6) levels	Simple mode	33	-0.00440746	0.00272244	0.115276	-0.00974344	0.000928513	0.995602	0.990304	1.00093
GCST90199791	ukb-a-65	Deep venous thrombosis	1-arachidonoyl-GPE (20:4n6) levels	Weighted mode	33	0.00330162	0.000981521	0.00200819	0.00137783	0.0052254	1.00331	1.00138	1.00524
GCST90199792	ukb-a-65	Deep venous thrombosis	1-palmitoyl-GPE (16:0) levels	MR Egger	18	-0.00452071	0.00357342	0.223954	-0.0115246	0.0024832	0.995489	0.988542	1.00249
GCST90199792	ukb-a-65	Deep venous thrombosis	1-palmitoyl-GPE (16:0) levels	Weighted median	18	-0.0003861	0.00130141	0.766712	-0.00293686	0.00216466	0.999614	0.997067	1.00217
GCST90199792	ukb-a-65	Deep venous thrombosis	1-palmitoyl-GPE (16:0) levels	Inverse variance weighted	18	-0.000393662	0.00125405	0.753588	-0.0028516	0.00206428	0.999606	0.997152	1.00207
GCST90199792	ukb-a-65	Deep venous thrombosis	1-palmitoyl-GPE (16:0) levels	Simple mode	18	0.000282893	0.00219296	0.898871	-0.0040153	0.00458109	1.00028	0.995993	1.00459
GCST90199792	ukb-a-65	Deep venous thrombosis	1-palmitoyl-GPE (16:0) levels	Weighted mode	18	-0.000388468	0.00144094	0.790719	-0.00321272	0.00243578	0.999612	0.996792	1.00244
GCST90199793	ukb-a-65	Deep venous thrombosis	1-linoleoyl-GPE (18:2) levels	MR Egger	32	-0.00435654	0.00163678	0.0123723	-0.00756464	-0.00114845	0.995653	0.992464	0.998852
GCST90199793	ukb-a-65	Deep venous thrombosis	1-linoleoyl-GPE (18:2) levels	Weighted median	32	-0.00336393	0.00104477	0.0012829	-0.00541168	-0.00131618	0.996642	0.994603	0.998685
GCST90199793	ukb-a-65	Deep venous thrombosis	1-linoleoyl-GPE (18:2) levels	Inverse variance weighted	32	-0.00215284	0.000821235	0.00875533	-0.00376246	-0.000543216	0.997849	0.996245	0.999457
GCST90199793	ukb-a-65	Deep venous thrombosis	1-linoleoyl-GPE (18:2) levels	Simple mode	32	-0.00158798	0.00214577	0.464837	-0.00579368	0.00261773	0.998413	0.994223	1.00262
GCST90199793	ukb-a-65	Deep venous thrombosis	1-linoleoyl-GPE (18:2) levels	Weighted mode	32	-0.00375698	0.0011342	0.00235841	-0.00598	-0.00153395	0.99625	0.994038	0.998467
GCST90199794	ukb-a-65	Deep venous thrombosis	1-oleoyl-GPE (18:1) levels	MR Egger	27	0.00101883	0.00251404	0.688736	-0.00390868	0.00594634	1.00102	0.996099	1.00596
GCST90199794	ukb-a-65	Deep venous thrombosis	1-oleoyl-GPE (18:1) levels	Weighted median	27	-0.00115155	0.00123027	0.349264	-0.00356288	0.00125977	0.998849	0.996443	1.00126
GCST90199794	ukb-a-65	Deep venous thrombosis	1-oleoyl-GPE (18:1) levels	Inverse variance weighted	27	-0.000777867	0.000865556	0.368817	-0.00247436	0.000918623	0.999222	0.997529	1.00092
GCST90199794	ukb-a-65	Deep venous thrombosis	1-oleoyl-GPE (18:1) levels	Simple mode	27	-0.00112806	0.00233445	0.632983	-0.00570357	0.00344746	0.998873	0.994313	1.00345
GCST90199794	ukb-a-65	Deep venous thrombosis	1-oleoyl-GPE (18:1) levels	Weighted mode	27	-0.00123938	0.00227983	0.591328	-0.00570784	0.00322908	0.998761	0.994308	1.00323
GCST90199795	ukb-a-65	Deep venous thrombosis	2-hydroxypalmitate levels	MR Egger	22	-0.000673979	0.00215596	0.757812	-0.00489966	0.0035517	0.999326	0.995112	1.00356
GCST90199795	ukb-a-65	Deep venous thrombosis	2-hydroxypalmitate levels	Weighted median	22	-0.00202805	0.00146435	0.166069	-0.00489818	0.000842084	0.997974	0.995114	1.00084
GCST90199795	ukb-a-65	Deep venous thrombosis	2-hydroxypalmitate levels	Inverse variance weighted	22	-0.000974924	0.00101223	0.335475	-0.0029589	0.00100905	0.999026	0.997045	1.00101
GCST90199795	ukb-a-65	Deep venous thrombosis	2-hydroxypalmitate levels	Simple mode	22	-0.00260361	0.00248583	0.306831	-0.00747584	0.00226862	0.9974	0.992552	1.00227
GCST90199795	ukb-a-65	Deep venous thrombosis	2-hydroxypalmitate levels	Weighted mode	22	-0.00260361	0.00280937	0.364582	-0.00810998	0.00290277	0.9974	0.991923	1.00291
GCST90199796	ukb-a-65	Deep venous thrombosis	Docosapentaenoate (n6 DPA; 22:5n6) levels	MR Egger	17	-0.00211076	0.00292192	0.481167	-0.00783773	0.0036162	0.997891	0.992193	1.00362
GCST90199796	ukb-a-65	Deep venous thrombosis	Docosapentaenoate (n6 DPA; 22:5n6) levels	Weighted median	17	0.000599171	0.00148475	0.686543	-0.00231093	0.00350927	1.0006	0.997692	1.00352
GCST90199796	ukb-a-65	Deep venous thrombosis	Docosapentaenoate (n6 DPA; 22:5n6) levels	Inverse variance weighted	17	0.00111759	0.00106865	0.295658	-0.000976973	0.00321215	1.00112	0.999024	1.00322
GCST90199796	ukb-a-65	Deep venous thrombosis	Docosapentaenoate (n6 DPA; 22:5n6) levels	Simple mode	17	0.000223256	0.00264167	0.933697	-0.00495442	0.00540093	1.00022	0.995058	1.00542
GCST90199796	ukb-a-65	Deep venous thrombosis	Docosapentaenoate (n6 DPA; 22:5n6) levels	Weighted mode	17	0.000669185	0.00273738	0.809981	-0.00469609	0.00603446	1.00067	0.995315	1.00605
GCST90199797	ukb-a-65	Deep venous thrombosis	Gulonate levels	MR Egger	21	-0.00338389	0.00259505	0.207818	-0.00847018	0.0017024	0.996622	0.991566	1.0017
GCST90199797	ukb-a-65	Deep venous thrombosis	Gulonate levels	Weighted median	21	0.000591831	0.00143178	0.679349	-0.00221447	0.00339813	1.00059	0.997788	1.0034
GCST90199797	ukb-a-65	Deep venous thrombosis	Gulonate levels	Inverse variance weighted	21	0.000710674	0.00107138	0.507122	-0.00138923	0.00281058	1.00071	0.998612	1.00281
GCST90199797	ukb-a-65	Deep venous thrombosis	Gulonate levels	Simple mode	21	0.000832818	0.00275422	0.765485	-0.00456545	0.00623108	1.00083	0.995445	1.00625
GCST90199797	ukb-a-65	Deep venous thrombosis	Gulonate levels	Weighted mode	21	0.000659534	0.00257281	0.800301	-0.00438317	0.00570224	1.00066	0.995626	1.00572
GCST90199798	ukb-a-65	Deep venous thrombosis	Isobutyrylglycine levels	MR Egger	28	0.00226703	0.00160494	0.169653	-0.000878661	0.00541272	1.00227	0.999122	1.00543
GCST90199798	ukb-a-65	Deep venous thrombosis	Isobutyrylglycine levels	Weighted median	28	-2.60316e-05	0.00107409	0.980664	-0.00213124	0.00207918	0.999974	0.997871	1.00208
GCST90199798	ukb-a-65	Deep venous thrombosis	Isobutyrylglycine levels	Inverse variance weighted	28	-1.52388e-05	0.000739083	0.98355	-0.00146384	0.00143336	0.999985	0.998537	1.00143
GCST90199798	ukb-a-65	Deep venous thrombosis	Isobutyrylglycine levels	Simple mode	28	-0.00249542	0.0021229	0.250066	-0.0066563	0.00166547	0.997508	0.993366	1.00167
GCST90199798	ukb-a-65	Deep venous thrombosis	Isobutyrylglycine levels	Weighted mode	28	0.00159742	0.00150792	0.298823	-0.0013581	0.00455295	1.0016	0.998643	1.00456
GCST90199799	ukb-a-65	Deep venous thrombosis	Glutarylcarnitine (c5-dc) levels	MR Egger	31	-0.00159769	0.00131147	0.232951	-0.00416816	0.000972793	0.998404	0.995841	1.00097
GCST90199799	ukb-a-65	Deep venous thrombosis	Glutarylcarnitine (c5-dc) levels	Weighted median	31	-0.000868853	0.000882548	0.324878	-0.00259865	0.000860941	0.999132	0.997405	1.00086
GCST90199799	ukb-a-65	Deep venous thrombosis	Glutarylcarnitine (c5-dc) levels	Inverse variance weighted	31	-0.000678649	0.000594745	0.253838	-0.00184435	0.000487051	0.999322	0.998157	1.00049
GCST90199799	ukb-a-65	Deep venous thrombosis	Glutarylcarnitine (c5-dc) levels	Simple mode	31	-0.00146882	0.00160493	0.367387	-0.00461448	0.00167684	0.998532	0.995396	1.00168
GCST90199799	ukb-a-65	Deep venous thrombosis	Glutarylcarnitine (c5-dc) levels	Weighted mode	31	-0.00098982	0.000990981	0.325867	-0.00293214	0.000952503	0.999011	0.997072	1.00095
GCST90199800	ukb-a-65	Deep venous thrombosis	Carnitine C5:1 levels	MR Egger	26	0.000511852	0.00247286	0.837765	-0.00433495	0.00535866	1.00051	0.995674	1.00537
GCST90199800	ukb-a-65	Deep venous thrombosis	Carnitine C5:1 levels	Weighted median	26	0.000572538	0.00128037	0.654755	-0.00193699	0.00308207	1.00057	0.998065	1.00309
GCST90199800	ukb-a-65	Deep venous thrombosis	Carnitine C5:1 levels	Inverse variance weighted	26	-0.000492273	0.000988129	0.618352	-0.00242901	0.00144446	0.999508	0.997574	1.00145
GCST90199800	ukb-a-65	Deep venous thrombosis	Carnitine C5:1 levels	Simple mode	26	0.00176506	0.00227134	0.444391	-0.00268677	0.00621689	1.00177	0.997317	1.00624
GCST90199800	ukb-a-65	Deep venous thrombosis	Carnitine C5:1 levels	Weighted mode	26	0.00132266	0.00219823	0.552795	-0.00298586	0.00563119	1.00132	0.997019	1.00565
GCST90199801	ukb-a-65	Deep venous thrombosis	Hydroquinone sulfate levels	MR Egger	17	0.00347001	0.00271305	0.220329	-0.00184758	0.00878759	1.00348	0.998154	1.00883
GCST90199801	ukb-a-65	Deep venous thrombosis	Hydroquinone sulfate levels	Weighted median	17	0.000465115	0.00151509	0.758852	-0.00250446	0.00343469	1.00047	0.997499	1.00344
GCST90199801	ukb-a-65	Deep venous thrombosis	Hydroquinone sulfate levels	Inverse variance weighted	17	0.00140171	0.0011107	0.206947	-0.000775262	0.00357867	1.0014	0.999225	1.00359
GCST90199801	ukb-a-65	Deep venous thrombosis	Hydroquinone sulfate levels	Simple mode	17	-0.00055307	0.00287734	0.849992	-0.00619265	0.00508651	0.999447	0.993826	1.0051
GCST90199801	ukb-a-65	Deep venous thrombosis	Hydroquinone sulfate levels	Weighted mode	17	-0.00055307	0.00285233	0.848694	-0.00614364	0.0050375	0.999447	0.993875	1.00505
GCST90199802	ukb-a-65	Deep venous thrombosis	Beta-hydroxyisovaleroylcarnitine levels	MR Egger	35	0.000384127	0.00153022	0.803349	-0.0026151	0.00338335	1.00038	0.997388	1.00339
GCST90199802	ukb-a-65	Deep venous thrombosis	Beta-hydroxyisovaleroylcarnitine levels	Weighted median	35	0.000934231	0.00108853	0.390755	-0.00119929	0.00306775	1.00093	0.998801	1.00307
GCST90199802	ukb-a-65	Deep venous thrombosis	Beta-hydroxyisovaleroylcarnitine levels	Inverse variance weighted	35	-0.000453453	0.000706855	0.521193	-0.00183889	0.000931983	0.999547	0.998163	1.00093
GCST90199802	ukb-a-65	Deep venous thrombosis	Beta-hydroxyisovaleroylcarnitine levels	Simple mode	35	-0.000540076	0.00202636	0.791445	-0.00451175	0.00343159	0.99946	0.995498	1.00344
GCST90199802	ukb-a-65	Deep venous thrombosis	Beta-hydroxyisovaleroylcarnitine levels	Weighted mode	35	0.00120492	0.00121096	0.326759	-0.00116856	0.0035784	1.00121	0.998832	1.00358
GCST90199803	ukb-a-65	Deep venous thrombosis	Catechol sulfate levels	MR Egger	26	0.000421681	0.00227913	0.854769	-0.00404541	0.00488877	1.00042	0.995963	1.0049
GCST90199803	ukb-a-65	Deep venous thrombosis	Catechol sulfate levels	Weighted median	26	0.000162794	0.00132889	0.9025	-0.00244183	0.00276742	1.00016	0.997561	1.00277
GCST90199803	ukb-a-65	Deep venous thrombosis	Catechol sulfate levels	Inverse variance weighted	26	-0.000177454	0.000954084	0.852449	-0.00204746	0.00169255	0.999823	0.997955	1.00169
GCST90199803	ukb-a-65	Deep venous thrombosis	Catechol sulfate levels	Simple mode	26	0.0030762	0.00281477	0.284867	-0.00244075	0.00859316	1.00308	0.997562	1.00863
GCST90199803	ukb-a-65	Deep venous thrombosis	Catechol sulfate levels	Weighted mode	26	0.00245786	0.00269637	0.370717	-0.00282703	0.00774274	1.00246	0.997177	1.00777
GCST90199804	ukb-a-65	Deep venous thrombosis	7-alpha-hydroxy-3-oxo-4-cholestenoate (7-hoca) levels	MR Egger	27	0.00415733	0.00214681	0.0641866	-5.04224e-05	0.00836507	1.00417	0.99995	1.0084
GCST90199804	ukb-a-65	Deep venous thrombosis	7-alpha-hydroxy-3-oxo-4-cholestenoate (7-hoca) levels	Weighted median	27	0.00139682	0.00123509	0.258079	-0.00102396	0.0038176	1.0014	0.998977	1.00382
GCST90199804	ukb-a-65	Deep venous thrombosis	7-alpha-hydroxy-3-oxo-4-cholestenoate (7-hoca) levels	Inverse variance weighted	27	0.00133354	0.000898699	0.137848	-0.000427915	0.00309499	1.00133	0.999572	1.0031
GCST90199804	ukb-a-65	Deep venous thrombosis	7-alpha-hydroxy-3-oxo-4-cholestenoate (7-hoca) levels	Simple mode	27	0.00108611	0.00276065	0.697214	-0.00432477	0.00649698	1.00109	0.995685	1.00652
GCST90199804	ukb-a-65	Deep venous thrombosis	7-alpha-hydroxy-3-oxo-4-cholestenoate (7-hoca) levels	Weighted mode	27	0.00108611	0.00272035	0.692968	-0.00424578	0.00641799	1.00109	0.995763	1.00644
GCST90199805	ukb-a-65	Deep venous thrombosis	Octadecanedioate levels	MR Egger	24	-0.00345396	0.00281694	0.23311	-0.00897516	0.00206724	0.996552	0.991065	1.00207
GCST90199805	ukb-a-65	Deep venous thrombosis	Octadecanedioate levels	Weighted median	24	-0.0020229	0.00126796	0.110622	-0.0045081	0.000462295	0.997979	0.995502	1.00046
GCST90199805	ukb-a-65	Deep venous thrombosis	Octadecanedioate levels	Inverse variance weighted	24	-0.00200707	0.00109284	0.0662748	-0.00414905	0.0001349	0.997995	0.99586	1.00013
GCST90199805	ukb-a-65	Deep venous thrombosis	Octadecanedioate levels	Simple mode	24	-0.00222192	0.0022189	0.327073	-0.00657097	0.00212713	0.997781	0.993451	1.00213
GCST90199805	ukb-a-65	Deep venous thrombosis	Octadecanedioate levels	Weighted mode	24	-0.00285437	0.00157435	0.0828974	-0.0059401	0.000231356	0.99715	0.994078	1.00023
GCST90199806	ukb-a-65	Deep venous thrombosis	Tetradecanedioate (C14-DC) levels	MR Egger	18	-0.00230318	0.0013367	0.104151	-0.00492312	0.00031676	0.997699	0.995089	1.00032
GCST90199806	ukb-a-65	Deep venous thrombosis	Tetradecanedioate (C14-DC) levels	Weighted median	18	-0.00197854	0.000896685	0.0273489	-0.00373604	-0.000221034	0.998023	0.996271	0.999779
GCST90199806	ukb-a-65	Deep venous thrombosis	Tetradecanedioate (C14-DC) levels	Inverse variance weighted	18	-0.00214624	0.000818108	0.0087051	-0.00374973	-0.000542752	0.997856	0.996257	0.999457
GCST90199806	ukb-a-65	Deep venous thrombosis	Tetradecanedioate (C14-DC) levels	Simple mode	18	-0.00192094	0.0025006	0.452914	-0.00682212	0.00298024	0.998081	0.993201	1.00298
GCST90199806	ukb-a-65	Deep venous thrombosis	Tetradecanedioate (C14-DC) levels	Weighted mode	18	-0.00198767	0.00102414	0.0690479	-0.00399498	1.9643e-05	0.998014	0.996013	1.00002
GCST90199807	ukb-a-65	Deep venous thrombosis	Hexadecanedioate (C16-DC) levels	MR Egger	23	-0.00281679	0.00104805	0.013782	-0.00487097	-0.000762609	0.997187	0.995141	0.999238
GCST90199807	ukb-a-65	Deep venous thrombosis	Hexadecanedioate (C16-DC) levels	Weighted median	23	-0.00193864	0.000882473	0.0280329	-0.00366829	-0.000208993	0.998063	0.996338	0.999791
GCST90199807	ukb-a-65	Deep venous thrombosis	Hexadecanedioate (C16-DC) levels	Inverse variance weighted	23	-0.00150859	0.000700424	0.0312545	-0.00288142	-0.000135754	0.998493	0.997123	0.999864
GCST90199807	ukb-a-65	Deep venous thrombosis	Hexadecanedioate (C16-DC) levels	Simple mode	23	-0.00213003	0.00206037	0.312457	-0.00616836	0.0019083	0.997872	0.993851	1.00191
GCST90199807	ukb-a-65	Deep venous thrombosis	Hexadecanedioate (C16-DC) levels	Weighted mode	23	-0.00206913	0.000826188	0.0201709	-0.00368846	-0.000449804	0.997933	0.996318	0.99955
GCST90199808	ukb-a-65	Deep venous thrombosis	Glycerophosphoethanolamine levels	MR Egger	20	0.00105314	0.00209497	0.621272	-0.00305301	0.00515928	1.00105	0.996952	1.00517
GCST90199808	ukb-a-65	Deep venous thrombosis	Glycerophosphoethanolamine levels	Weighted median	20	-0.00130361	0.00147348	0.376312	-0.00419163	0.00158442	0.998697	0.995817	1.00159
GCST90199808	ukb-a-65	Deep venous thrombosis	Glycerophosphoethanolamine levels	Inverse variance weighted	20	-0.000705498	0.00108007	0.513628	-0.00282243	0.00141143	0.999295	0.997182	1.00141
GCST90199808	ukb-a-65	Deep venous thrombosis	Glycerophosphoethanolamine levels	Simple mode	20	-0.00144896	0.00270579	0.598516	-0.00675231	0.0038544	0.998552	0.99327	1.00386
GCST90199808	ukb-a-65	Deep venous thrombosis	Glycerophosphoethanolamine levels	Weighted mode	20	-0.00158127	0.00222859	0.486608	-0.0059493	0.00278677	0.99842	0.994068	1.00279
GCST90199809	ukb-a-65	Deep venous thrombosis	Taurolithocholate 3-sulfate levels	MR Egger	21	-0.00518024	0.00181266	0.0100685	-0.00873305	-0.00162743	0.994833	0.991305	0.998374
GCST90199809	ukb-a-65	Deep venous thrombosis	Taurolithocholate 3-sulfate levels	Weighted median	21	-0.00246325	0.00146329	0.0923053	-0.0053313	0.000404804	0.99754	0.994683	1.0004
GCST90199809	ukb-a-65	Deep venous thrombosis	Taurolithocholate 3-sulfate levels	Inverse variance weighted	21	-0.00104622	0.00113757	0.357734	-0.00327586	0.00118342	0.998954	0.99673	1.00118
GCST90199809	ukb-a-65	Deep venous thrombosis	Taurolithocholate 3-sulfate levels	Simple mode	21	-0.00124736	0.00287916	0.669479	-0.00689053	0.0043958	0.998753	0.993133	1.00441
GCST90199809	ukb-a-65	Deep venous thrombosis	Taurolithocholate 3-sulfate levels	Weighted mode	21	-0.00248644	0.00183907	0.191464	-0.00609101	0.00111813	0.997517	0.993928	1.00112
GCST90199810	ukb-a-65	Deep venous thrombosis	1-palmitoyl-GPI (16:0) levels	MR Egger	20	0.00117121	0.00216535	0.595216	-0.00307287	0.00541529	1.00117	0.996932	1.00543
GCST90199810	ukb-a-65	Deep venous thrombosis	1-palmitoyl-GPI (16:0) levels	Weighted median	20	-0.000805359	0.0014647	0.582425	-0.00367617	0.00206545	0.999195	0.996331	1.00207
GCST90199810	ukb-a-65	Deep venous thrombosis	1-palmitoyl-GPI (16:0) levels	Inverse variance weighted	20	-0.000383477	0.00107327	0.720869	-0.00248709	0.00172013	0.999617	0.997516	1.00172
GCST90199810	ukb-a-65	Deep venous thrombosis	1-palmitoyl-GPI (16:0) levels	Simple mode	20	-0.000930182	0.00280038	0.743403	-0.00641893	0.00455856	0.99907	0.993602	1.00457
GCST90199810	ukb-a-65	Deep venous thrombosis	1-palmitoyl-GPI (16:0) levels	Weighted mode	20	-0.000748593	0.00272725	0.786673	-0.006094	0.00459682	0.999252	0.993925	1.00461
GCST90199811	ukb-a-65	Deep venous thrombosis	Glycolithocholate sulfate levels	MR Egger	21	-0.0040607	0.00176381	0.0328025	-0.00751777	-0.000603625	0.995948	0.99251	0.999397
GCST90199811	ukb-a-65	Deep venous thrombosis	Glycolithocholate sulfate levels	Weighted median	21	-0.00179868	0.00132683	0.175219	-0.00439925	0.000801901	0.998203	0.99561	1.0008
GCST90199811	ukb-a-65	Deep venous thrombosis	Glycolithocholate sulfate levels	Inverse variance weighted	21	-0.000728363	0.000902554	0.419665	-0.00249737	0.00104064	0.999272	0.997506	1.00104
GCST90199811	ukb-a-65	Deep venous thrombosis	Glycolithocholate sulfate levels	Simple mode	21	0.00127044	0.00287907	0.663753	-0.00437254	0.00691342	1.00127	0.995637	1.00694
GCST90199811	ukb-a-65	Deep venous thrombosis	Glycolithocholate sulfate levels	Weighted mode	21	-0.0036495	0.00165253	0.0390517	-0.00688846	-0.000410533	0.996357	0.993135	0.99959
GCST90199812	ukb-a-65	Deep venous thrombosis	3-(3-hydroxyphenyl)propionate levels	MR Egger	18	-0.00529921	0.00254005	0.0533194	-0.0102777	-0.000320722	0.994715	0.989775	0.999679
GCST90199812	ukb-a-65	Deep venous thrombosis	3-(3-hydroxyphenyl)propionate levels	Weighted median	18	0.00084263	0.00158412	0.594779	-0.00226225	0.00394751	1.00084	0.99774	1.00396
GCST90199812	ukb-a-65	Deep venous thrombosis	3-(3-hydroxyphenyl)propionate levels	Inverse variance weighted	18	-0.000299607	0.00126113	0.812214	-0.00277141	0.0021722	0.9997	0.997232	1.00217
GCST90199812	ukb-a-65	Deep venous thrombosis	3-(3-hydroxyphenyl)propionate levels	Simple mode	18	0.00231272	0.00252072	0.371723	-0.00262789	0.00725333	1.00232	0.997376	1.00728
GCST90199812	ukb-a-65	Deep venous thrombosis	3-(3-hydroxyphenyl)propionate levels	Weighted mode	18	0.00205389	0.00256775	0.434816	-0.0029789	0.00708669	1.00206	0.997026	1.00711
GCST90199813	ukb-a-65	Deep venous thrombosis	Deoxycarnitine levels	MR Egger	35	-0.000688658	0.00126468	0.589735	-0.00316742	0.00179011	0.999312	0.996838	1.00179
GCST90199813	ukb-a-65	Deep venous thrombosis	Deoxycarnitine levels	Weighted median	35	-0.000688639	0.000984668	0.484326	-0.00261859	0.00124131	0.999312	0.997385	1.00124
GCST90199813	ukb-a-65	Deep venous thrombosis	Deoxycarnitine levels	Inverse variance weighted	35	-0.000894633	0.000734053	0.222936	-0.00233338	0.000544111	0.999106	0.997669	1.00054
GCST90199813	ukb-a-65	Deep venous thrombosis	Deoxycarnitine levels	Simple mode	35	-0.00312161	0.00238703	0.199736	-0.0078002	0.00155697	0.996883	0.99223	1.00156
GCST90199813	ukb-a-65	Deep venous thrombosis	Deoxycarnitine levels	Weighted mode	35	-0.000958876	0.000992528	0.340819	-0.00290423	0.000986478	0.999042	0.9971	1.00099
GCST90199814	ukb-a-65	Deep venous thrombosis	Alpha-hydroxycaproate levels	MR Egger	19	-0.000202711	0.00225648	0.929468	-0.0046254	0.00421998	0.999797	0.995385	1.00423
GCST90199814	ukb-a-65	Deep venous thrombosis	Alpha-hydroxycaproate levels	Weighted median	19	0.000637077	0.00126964	0.615823	-0.00185141	0.00312557	1.00064	0.99815	1.00313
GCST90199814	ukb-a-65	Deep venous thrombosis	Alpha-hydroxycaproate levels	Inverse variance weighted	19	-9.19668e-05	0.000989117	0.925921	-0.00203064	0.0018467	0.999908	0.997971	1.00185
GCST90199814	ukb-a-65	Deep venous thrombosis	Alpha-hydroxycaproate levels	Simple mode	19	0.00294861	0.00266744	0.283539	-0.00227957	0.00817679	1.00295	0.997723	1.00821
GCST90199814	ukb-a-65	Deep venous thrombosis	Alpha-hydroxycaproate levels	Weighted mode	19	0.0031005	0.00235879	0.2052	-0.00152272	0.00772372	1.00311	0.998478	1.00775
GCST90199815	ukb-a-65	Deep venous thrombosis	1-ribosyl-imidazoleacetate levels	MR Egger	37	9.71739e-05	0.00196743	0.960888	-0.00375899	0.00395334	1.0001	0.996248	1.00396
GCST90199815	ukb-a-65	Deep venous thrombosis	1-ribosyl-imidazoleacetate levels	Weighted median	37	-0.00051338	0.00112077	0.64691	-0.00271009	0.00168333	0.999487	0.997294	1.00168
GCST90199815	ukb-a-65	Deep venous thrombosis	1-ribosyl-imidazoleacetate levels	Inverse variance weighted	37	-7.78022e-06	0.000750419	0.991728	-0.0014786	0.00146304	0.999992	0.998522	1.00146
GCST90199815	ukb-a-65	Deep venous thrombosis	1-ribosyl-imidazoleacetate levels	Simple mode	37	-0.00048003	0.00223881	0.831435	-0.0048681	0.00390804	0.99952	0.995144	1.00392
GCST90199815	ukb-a-65	Deep venous thrombosis	1-ribosyl-imidazoleacetate levels	Weighted mode	37	-0.00068138	0.00170029	0.690978	-0.00401395	0.00265119	0.999319	0.995994	1.00265
GCST90199816	ukb-a-65	Deep venous thrombosis	3,4-dihydroxybutyrate levels	MR Egger	23	0.00279674	0.0023197	0.241364	-0.00174987	0.00734334	1.0028	0.998252	1.00737
GCST90199816	ukb-a-65	Deep venous thrombosis	3,4-dihydroxybutyrate levels	Weighted median	23	-0.000463532	0.00149337	0.756262	-0.00339054	0.00246348	0.999537	0.996615	1.00247
GCST90199816	ukb-a-65	Deep venous thrombosis	3,4-dihydroxybutyrate levels	Inverse variance weighted	23	-0.000645828	0.000934209	0.489371	-0.00247688	0.00118522	0.999354	0.997526	1.00119
GCST90199816	ukb-a-65	Deep venous thrombosis	3,4-dihydroxybutyrate levels	Simple mode	23	-0.00235659	0.00269359	0.391086	-0.00763602	0.00292284	0.997646	0.992393	1.00293
GCST90199816	ukb-a-65	Deep venous thrombosis	3,4-dihydroxybutyrate levels	Weighted mode	23	-0.000403019	0.00181593	0.826412	-0.00396225	0.00315621	0.999597	0.996046	1.00316
GCST90199817	ukb-a-65	Deep venous thrombosis	Indoleacetylglutamine levels	MR Egger	24	-0.000111907	0.00165426	0.946677	-0.00335426	0.00313045	0.999888	0.996651	1.00314
GCST90199817	ukb-a-65	Deep venous thrombosis	Indoleacetylglutamine levels	Weighted median	24	-0.00102002	0.00103691	0.325258	-0.00305235	0.00101232	0.998981	0.996952	1.00101
GCST90199817	ukb-a-65	Deep venous thrombosis	Indoleacetylglutamine levels	Inverse variance weighted	24	0.000746599	0.000724754	0.302944	-0.000673919	0.00216712	1.00075	0.999326	1.00217
GCST90199817	ukb-a-65	Deep venous thrombosis	Indoleacetylglutamine levels	Simple mode	24	-0.00120473	0.00240121	0.620633	-0.0059111	0.00350163	0.998796	0.994106	1.00351
GCST90199817	ukb-a-65	Deep venous thrombosis	Indoleacetylglutamine levels	Weighted mode	24	-0.00158727	0.00153755	0.312647	-0.00460086	0.00142632	0.998414	0.99541	1.00143
GCST90199818	ukb-a-65	Deep venous thrombosis	Mannitol/sorbitol levels	MR Egger	24	0.000706247	0.00260289	0.788666	-0.00439543	0.00580792	1.00071	0.995614	1.00582
GCST90199818	ukb-a-65	Deep venous thrombosis	Mannitol/sorbitol levels	Weighted median	24	0.00203872	0.00142861	0.153559	-0.000761345	0.00483879	1.00204	0.999239	1.00485
GCST90199818	ukb-a-65	Deep venous thrombosis	Mannitol/sorbitol levels	Inverse variance weighted	24	0.00105123	0.00118072	0.373288	-0.00126298	0.00336544	1.00105	0.998738	1.00337
GCST90199818	ukb-a-65	Deep venous thrombosis	Mannitol/sorbitol levels	Simple mode	24	0.0025333	0.00305093	0.414885	-0.00344652	0.00851311	1.00254	0.996559	1.00855
GCST90199818	ukb-a-65	Deep venous thrombosis	Mannitol/sorbitol levels	Weighted mode	24	0.00223466	0.00286534	0.443406	-0.00338141	0.00785072	1.00224	0.996624	1.00788
GCST90199819	ukb-a-65	Deep venous thrombosis	Tryptophan betaine levels	MR Egger	35	-0.000451618	0.00143755	0.755378	-0.00326921	0.00236597	0.999548	0.996736	1.00237
GCST90199819	ukb-a-65	Deep venous thrombosis	Tryptophan betaine levels	Weighted median	35	0.00123689	0.00115832	0.285596	-0.00103341	0.00350719	1.00124	0.998967	1.00351
GCST90199819	ukb-a-65	Deep venous thrombosis	Tryptophan betaine levels	Inverse variance weighted	35	0.00124901	0.000723703	0.0843734	-0.000169451	0.00266746	1.00125	0.999831	1.00267
GCST90199819	ukb-a-65	Deep venous thrombosis	Tryptophan betaine levels	Simple mode	35	0.00186986	0.00202189	0.361583	-0.00209304	0.00583276	1.00187	0.997909	1.00585
GCST90199819	ukb-a-65	Deep venous thrombosis	Tryptophan betaine levels	Weighted mode	35	0.00136371	0.00141431	0.341741	-0.00140833	0.00413575	1.00136	0.998593	1.00414
GCST90199820	ukb-a-65	Deep venous thrombosis	Dihomo-linolenate (20:3n3 or n6) levels	MR Egger	24	-0.000574965	0.00205395	0.782145	-0.0046007	0.00345077	0.999425	0.99541	1.00346
GCST90199820	ukb-a-65	Deep venous thrombosis	Dihomo-linolenate (20:3n3 or n6) levels	Weighted median	24	-0.000781084	0.00127952	0.541564	-0.00328895	0.00172678	0.999219	0.996716	1.00173
GCST90199820	ukb-a-65	Deep venous thrombosis	Dihomo-linolenate (20:3n3 or n6) levels	Inverse variance weighted	24	-0.000425619	0.000949518	0.653975	-0.00228667	0.00143544	0.999574	0.997716	1.00144
GCST90199820	ukb-a-65	Deep venous thrombosis	Dihomo-linolenate (20:3n3 or n6) levels	Simple mode	24	-0.00152774	0.00265635	0.570789	-0.0067342	0.00367871	0.998473	0.993288	1.00369
GCST90199820	ukb-a-65	Deep venous thrombosis	Dihomo-linolenate (20:3n3 or n6) levels	Weighted mode	24	-0.00173152	0.00261924	0.515132	-0.00686524	0.0034022	0.99827	0.993158	1.00341
GCST90199821	ukb-a-65	Deep venous thrombosis	1-linoleoyl-GPI (18:2) levels	MR Egger	20	-0.00438597	0.00252327	0.0992514	-0.00933158	0.00055965	0.995624	0.990712	1.00056
GCST90199821	ukb-a-65	Deep venous thrombosis	1-linoleoyl-GPI (18:2) levels	Weighted median	20	-0.000535645	0.00144574	0.711011	-0.0033693	0.00229801	0.999464	0.996636	1.0023
GCST90199821	ukb-a-65	Deep venous thrombosis	1-linoleoyl-GPI (18:2) levels	Inverse variance weighted	20	-0.0015536	0.00100507	0.122164	-0.00352354	0.000416346	0.998448	0.996483	1.00042
GCST90199821	ukb-a-65	Deep venous thrombosis	1-linoleoyl-GPI (18:2) levels	Simple mode	20	0.000875695	0.00284607	0.761669	-0.00470261	0.006454	1.00088	0.995308	1.00647
GCST90199821	ukb-a-65	Deep venous thrombosis	1-linoleoyl-GPI (18:2) levels	Weighted mode	20	0.0010221	0.00324383	0.756127	-0.00533581	0.00738001	1.00102	0.994678	1.00741
GCST90199822	ukb-a-65	Deep venous thrombosis	1-oleoyl-GPI (18:1) levels	MR Egger	31	0.00516521	0.00222076	0.0272222	0.000812515	0.00951791	1.00518	1.00081	1.00956
GCST90199822	ukb-a-65	Deep venous thrombosis	1-oleoyl-GPI (18:1) levels	Weighted median	31	0.00124247	0.00126126	0.324572	-0.0012296	0.00371454	1.00124	0.998771	1.00372
GCST90199822	ukb-a-65	Deep venous thrombosis	1-oleoyl-GPI (18:1) levels	Inverse variance weighted	31	5.88289e-05	0.00100236	0.953199	-0.00190579	0.00202345	1.00006	0.998096	1.00203
GCST90199822	ukb-a-65	Deep venous thrombosis	1-oleoyl-GPI (18:1) levels	Simple mode	31	0.00178269	0.00225539	0.435491	-0.00263788	0.00620326	1.00178	0.997366	1.00622
GCST90199822	ukb-a-65	Deep venous thrombosis	1-oleoyl-GPI (18:1) levels	Weighted mode	31	0.0017103	0.0021793	0.438728	-0.00256112	0.00598173	1.00171	0.997442	1.006
GCST90199823	ukb-a-65	Deep venous thrombosis	O-cresol sulfate levels	MR Egger	20	-0.00143913	0.00248187	0.569201	-0.0063036	0.00342535	0.998562	0.993716	1.00343
GCST90199823	ukb-a-65	Deep venous thrombosis	O-cresol sulfate levels	Weighted median	20	-0.000563473	0.00133074	0.671982	-0.00317172	0.00204478	0.999437	0.996833	1.00205
GCST90199823	ukb-a-65	Deep venous thrombosis	O-cresol sulfate levels	Inverse variance weighted	20	-0.000581845	0.00101545	0.566652	-0.00257213	0.00140844	0.999418	0.997431	1.00141
GCST90199823	ukb-a-65	Deep venous thrombosis	O-cresol sulfate levels	Simple mode	20	-2.14576e-06	0.00243135	0.999305	-0.0047676	0.00476331	0.999998	0.995244	1.00477
GCST90199823	ukb-a-65	Deep venous thrombosis	O-cresol sulfate levels	Weighted mode	20	4.39613e-05	0.00231185	0.985027	-0.00448727	0.00457519	1.00004	0.995523	1.00459
GCST90199824	ukb-a-65	Deep venous thrombosis	4-vinylphenol sulfate levels	MR Egger	25	-0.000751371	0.00207335	0.720366	-0.00481513	0.00331239	0.999249	0.995196	1.00332
GCST90199824	ukb-a-65	Deep venous thrombosis	4-vinylphenol sulfate levels	Weighted median	25	-4.5451e-05	0.00127645	0.971595	-0.00254729	0.00245639	0.999955	0.997456	1.00246
GCST90199824	ukb-a-65	Deep venous thrombosis	4-vinylphenol sulfate levels	Inverse variance weighted	25	-0.000401028	0.000947008	0.671953	-0.00225716	0.00145511	0.999599	0.997745	1.00146
GCST90199824	ukb-a-65	Deep venous thrombosis	4-vinylphenol sulfate levels	Simple mode	25	-1.12934e-05	0.00250855	0.996445	-0.00492806	0.00490547	0.999989	0.995084	1.00492
GCST90199824	ukb-a-65	Deep venous thrombosis	4-vinylphenol sulfate levels	Weighted mode	25	-1.12934e-05	0.00228038	0.996089	-0.00448084	0.00445825	0.999989	0.995529	1.00447
GCST90199825	ukb-a-65	Deep venous thrombosis	Pyrraline levels	MR Egger	22	0.00055918	0.00237137	0.815982	-0.0040887	0.00520706	1.00056	0.99592	1.00522
GCST90199825	ukb-a-65	Deep venous thrombosis	Pyrraline levels	Weighted median	22	-0.00102151	0.00133016	0.442511	-0.00362861	0.0015856	0.998979	0.996378	1.00159
GCST90199825	ukb-a-65	Deep venous thrombosis	Pyrraline levels	Inverse variance weighted	22	-0.000648823	0.00101581	0.523001	-0.00263981	0.00134216	0.999351	0.997364	1.00134
GCST90199825	ukb-a-65	Deep venous thrombosis	Pyrraline levels	Simple mode	22	-0.00225288	0.00279323	0.428968	-0.00772762	0.00322187	0.99775	0.992302	1.00323
GCST90199825	ukb-a-65	Deep venous thrombosis	Pyrraline levels	Weighted mode	22	-0.00214422	0.00255872	0.411463	-0.00715931	0.00287086	0.997858	0.992866	1.00287
GCST90199826	ukb-a-65	Deep venous thrombosis	N6-acetyllysine levels	MR Egger	18	0.00210828	0.00115868	0.0875889	-0.000162732	0.00437929	1.00211	0.999837	1.00439
GCST90199826	ukb-a-65	Deep venous thrombosis	N6-acetyllysine levels	Weighted median	18	0.00153924	0.000973357	0.113794	-0.000368544	0.00344702	1.00154	0.999632	1.00345
GCST90199826	ukb-a-65	Deep venous thrombosis	N6-acetyllysine levels	Inverse variance weighted	18	-1.56139e-05	0.000817763	0.984767	-0.00161843	0.0015872	0.999984	0.998383	1.00159
GCST90199826	ukb-a-65	Deep venous thrombosis	N6-acetyllysine levels	Simple mode	18	-0.000395154	0.00241894	0.872162	-0.00513627	0.00434597	0.999605	0.994877	1.00436
GCST90199826	ukb-a-65	Deep venous thrombosis	N6-acetyllysine levels	Weighted mode	18	0.00130162	0.000962294	0.193894	-0.000584472	0.00318772	1.0013	0.999416	1.00319
GCST90199827	ukb-a-65	Deep venous thrombosis	Thymol sulfate levels	MR Egger	19	0.00109265	0.00272746	0.693697	-0.00425317	0.00643846	1.00109	0.995756	1.00646
GCST90199827	ukb-a-65	Deep venous thrombosis	Thymol sulfate levels	Weighted median	19	-0.000607147	0.00146419	0.678387	-0.00347695	0.00226266	0.999393	0.996529	1.00227
GCST90199827	ukb-a-65	Deep venous thrombosis	Thymol sulfate levels	Inverse variance weighted	19	-0.00085861	0.00103104	0.404981	-0.00287945	0.00116224	0.999142	0.997125	1.00116
GCST90199827	ukb-a-65	Deep venous thrombosis	Thymol sulfate levels	Simple mode	19	-0.000441621	0.00290871	0.881012	-0.00614269	0.00525945	0.999558	0.993876	1.00527
GCST90199827	ukb-a-65	Deep venous thrombosis	Thymol sulfate levels	Weighted mode	19	-0.000397875	0.00299151	0.895668	-0.00626123	0.00546548	0.999602	0.993758	1.00548
GCST90199828	ukb-a-65	Deep venous thrombosis	N-acetylserine levels	MR Egger	25	-0.000423433	0.00218617	0.848122	-0.00470833	0.00386147	0.999577	0.995303	1.00387
GCST90199828	ukb-a-65	Deep venous thrombosis	N-acetylserine levels	Weighted median	25	0.000458485	0.00144835	0.751579	-0.00238028	0.00329725	1.00046	0.997623	1.0033
GCST90199828	ukb-a-65	Deep venous thrombosis	N-acetylserine levels	Inverse variance weighted	25	-0.000207563	0.000984533	0.833024	-0.00213725	0.00172212	0.999792	0.997865	1.00172
GCST90199828	ukb-a-65	Deep venous thrombosis	N-acetylserine levels	Simple mode	25	0.00325575	0.00279914	0.256213	-0.00223056	0.00874206	1.00326	0.997772	1.00878
GCST90199828	ukb-a-65	Deep venous thrombosis	N-acetylserine levels	Weighted mode	25	0.00241821	0.00249427	0.341963	-0.00247056	0.00730699	1.00242	0.997532	1.00733
GCST90199829	ukb-a-65	Deep venous thrombosis	3-methyladipate levels	MR Egger	15	-0.00120762	0.00275309	0.668122	-0.00660367	0.00418843	0.998793	0.993418	1.0042
GCST90199829	ukb-a-65	Deep venous thrombosis	3-methyladipate levels	Weighted median	15	-0.000625689	0.0016027	0.696244	-0.00376699	0.00251561	0.999375	0.99624	1.00252
GCST90199829	ukb-a-65	Deep venous thrombosis	3-methyladipate levels	Inverse variance weighted	15	-0.000509613	0.00117411	0.664257	-0.00281086	0.00179164	0.999491	0.997193	1.00179
GCST90199829	ukb-a-65	Deep venous thrombosis	3-methyladipate levels	Simple mode	15	-0.0011496	0.00299031	0.706429	-0.00701061	0.00471142	0.998851	0.993014	1.00472
GCST90199829	ukb-a-65	Deep venous thrombosis	3-methyladipate levels	Weighted mode	15	-0.000902982	0.0027413	0.74673	-0.00627594	0.00446997	0.999097	0.993744	1.00448
GCST90199830	ukb-a-65	Deep venous thrombosis	4-ethylphenylsulfate levels	MR Egger	20	-0.000988363	0.00228912	0.671039	-0.00547503	0.00349831	0.999012	0.99454	1.0035
GCST90199830	ukb-a-65	Deep venous thrombosis	4-ethylphenylsulfate levels	Weighted median	20	-0.00164227	0.00146041	0.26079	-0.00450468	0.00122014	0.998359	0.995505	1.00122
GCST90199830	ukb-a-65	Deep venous thrombosis	4-ethylphenylsulfate levels	Inverse variance weighted	20	-0.00163765	0.00104078	0.115608	-0.00367758	0.000402285	0.998364	0.996329	1.0004
GCST90199830	ukb-a-65	Deep venous thrombosis	4-ethylphenylsulfate levels	Simple mode	20	0.000857363	0.00287703	0.768936	-0.00478162	0.00649635	1.00086	0.99523	1.00652
GCST90199830	ukb-a-65	Deep venous thrombosis	4-ethylphenylsulfate levels	Weighted mode	20	0.00107074	0.0028666	0.712894	-0.00454779	0.00668928	1.00107	0.995463	1.00671
GCST90199831	ukb-a-65	Deep venous thrombosis	1-stearoyl-2-oleoyl-GPE (18:0/18:1) levels	MR Egger	26	0.00115043	0.0020416	0.578327	-0.00285111	0.00515196	1.00115	0.997153	1.00517
GCST90199831	ukb-a-65	Deep venous thrombosis	1-stearoyl-2-oleoyl-GPE (18:0/18:1) levels	Weighted median	26	-0.000897229	0.0010231	0.380504	-0.00290251	0.00110805	0.999103	0.997102	1.00111
GCST90199831	ukb-a-65	Deep venous thrombosis	1-stearoyl-2-oleoyl-GPE (18:0/18:1) levels	Inverse variance weighted	26	-0.000500333	0.000953927	0.599932	-0.00237003	0.00136936	0.9995	0.997633	1.00137
GCST90199831	ukb-a-65	Deep venous thrombosis	1-stearoyl-2-oleoyl-GPE (18:0/18:1) levels	Simple mode	26	-0.00141835	0.00190773	0.464125	-0.0051575	0.0023208	0.998583	0.994856	1.00232
GCST90199831	ukb-a-65	Deep venous thrombosis	1-stearoyl-2-oleoyl-GPE (18:0/18:1) levels	Weighted mode	26	-0.00133892	0.00117862	0.266729	-0.00364902	0.000971184	0.998662	0.996358	1.00097
GCST90199832	ukb-a-65	Deep venous thrombosis	Dimethylarginine (sdma + adma) levels	MR Egger	21	-5.02161e-05	0.00210715	0.981236	-0.00418024	0.0040798	0.99995	0.995828	1.00409
GCST90199832	ukb-a-65	Deep venous thrombosis	Dimethylarginine (sdma + adma) levels	Weighted median	21	4.67359e-05	0.00140266	0.97342	-0.00270248	0.00279595	1.00005	0.997301	1.0028
GCST90199832	ukb-a-65	Deep venous thrombosis	Dimethylarginine (sdma + adma) levels	Inverse variance weighted	21	0.000909225	0.000987234	0.35706	-0.00102575	0.0028442	1.00091	0.998975	1.00285
GCST90199832	ukb-a-65	Deep venous thrombosis	Dimethylarginine (sdma + adma) levels	Simple mode	21	0.00240628	0.0025342	0.353689	-0.00256075	0.00737331	1.00241	0.997443	1.0074
GCST90199832	ukb-a-65	Deep venous thrombosis	Dimethylarginine (sdma + adma) levels	Weighted mode	21	-0.000457063	0.00193498	0.815671	-0.00424961	0.00333549	0.999543	0.995759	1.00334
GCST90199833	ukb-a-65	Deep venous thrombosis	Hexanoylglutamine levels	MR Egger	26	-0.00136086	0.00143537	0.352536	-0.00417419	0.00145247	0.99864	0.995835	1.00145
GCST90199833	ukb-a-65	Deep venous thrombosis	Hexanoylglutamine levels	Weighted median	26	-0.00109185	0.000842234	0.194845	-0.00274263	0.000558924	0.998909	0.997261	1.00056
GCST90199833	ukb-a-65	Deep venous thrombosis	Hexanoylglutamine levels	Inverse variance weighted	26	-0.000835064	0.000723863	0.248655	-0.00225384	0.000583707	0.999165	0.997749	1.00058
GCST90199833	ukb-a-65	Deep venous thrombosis	Hexanoylglutamine levels	Simple mode	26	-0.00157096	0.00185966	0.406259	-0.00521589	0.00207397	0.99843	0.994798	1.00208
GCST90199833	ukb-a-65	Deep venous thrombosis	Hexanoylglutamine levels	Weighted mode	26	-0.00129933	0.000797888	0.115966	-0.00286319	0.000264534	0.998702	0.997141	1.00026
GCST90199834	ukb-a-65	Deep venous thrombosis	Gamma-glutamylalanine levels	MR Egger	16	0.00155565	0.0026566	0.567478	-0.00365128	0.00676258	1.00156	0.996355	1.00679
GCST90199834	ukb-a-65	Deep venous thrombosis	Gamma-glutamylalanine levels	Weighted median	16	0.00116591	0.0014945	0.435312	-0.00176331	0.00409513	1.00117	0.998238	1.0041
GCST90199834	ukb-a-65	Deep venous thrombosis	Gamma-glutamylalanine levels	Inverse variance weighted	16	0.0019093	0.00110123	0.082955	-0.000249106	0.0040677	1.00191	0.999751	1.00408
GCST90199834	ukb-a-65	Deep venous thrombosis	Gamma-glutamylalanine levels	Simple mode	16	0.000347884	0.00256636	0.893975	-0.00468218	0.00537795	1.00035	0.995329	1.00539
GCST90199834	ukb-a-65	Deep venous thrombosis	Gamma-glutamylalanine levels	Weighted mode	16	0.000462057	0.00256272	0.859331	-0.00456088	0.00548499	1.00046	0.99545	1.0055
GCST90199835	ukb-a-65	Deep venous thrombosis	5alpha-androstan-3beta,17beta-diol disulfate levels	MR Egger	28	2.75862e-05	0.00130993	0.983359	-0.00253988	0.00259505	1.00003	0.997463	1.0026
GCST90199835	ukb-a-65	Deep venous thrombosis	5alpha-androstan-3beta,17beta-diol disulfate levels	Weighted median	28	0.000299968	0.00120755	0.803817	-0.00206684	0.00266677	1.0003	0.997935	1.00267
GCST90199835	ukb-a-65	Deep venous thrombosis	5alpha-androstan-3beta,17beta-diol disulfate levels	Inverse variance weighted	28	-0.000660039	0.00080193	0.410472	-0.00223182	0.000911744	0.99934	0.997771	1.00091
GCST90199835	ukb-a-65	Deep venous thrombosis	5alpha-androstan-3beta,17beta-diol disulfate levels	Simple mode	28	-0.0012787	0.00258629	0.625011	-0.00634783	0.00379043	0.998722	0.993672	1.0038
GCST90199835	ukb-a-65	Deep venous thrombosis	5alpha-androstan-3beta,17beta-diol disulfate levels	Weighted mode	28	0.000275363	0.00118323	0.817734	-0.00204378	0.0025945	1.00028	0.997958	1.0026
GCST90199836	ukb-a-65	Deep venous thrombosis	N-methylproline levels	MR Egger	21	-0.000141611	0.00284079	0.960763	-0.00570956	0.00542634	0.999858	0.994307	1.00544
GCST90199836	ukb-a-65	Deep venous thrombosis	N-methylproline levels	Weighted median	21	0.000298401	0.00156277	0.84857	-0.00276463	0.00336143	1.0003	0.997239	1.00337
GCST90199836	ukb-a-65	Deep venous thrombosis	N-methylproline levels	Inverse variance weighted	21	0.00128295	0.00122102	0.293388	-0.00111026	0.00367616	1.00128	0.99889	1.00368
GCST90199836	ukb-a-65	Deep venous thrombosis	N-methylproline levels	Simple mode	21	-0.000735271	0.00283516	0.798023	-0.00629218	0.00482164	0.999265	0.993728	1.00483
GCST90199836	ukb-a-65	Deep venous thrombosis	N-methylproline levels	Weighted mode	21	-0.000403018	0.00267036	0.881549	-0.00563692	0.00483089	0.999597	0.994379	1.00484
GCST90199837	ukb-a-65	Deep venous thrombosis	Carotenoid levels (cryptoxanthin)	MR Egger	29	-0.000715952	0.00195459	0.717001	-0.00454694	0.00311504	0.999284	0.995463	1.00312
GCST90199837	ukb-a-65	Deep venous thrombosis	Carotenoid levels (cryptoxanthin)	Weighted median	29	0.000505936	0.00127298	0.69104	-0.0019891	0.00300097	1.00051	0.998013	1.00301
GCST90199837	ukb-a-65	Deep venous thrombosis	Carotenoid levels (cryptoxanthin)	Inverse variance weighted	29	0.000638465	0.000895139	0.475686	-0.00111601	0.00239294	1.00064	0.998885	1.0024
GCST90199837	ukb-a-65	Deep venous thrombosis	Carotenoid levels (cryptoxanthin)	Simple mode	29	0.00319584	0.00294433	0.286992	-0.00257505	0.00896673	1.0032	0.997428	1.00901
GCST90199837	ukb-a-65	Deep venous thrombosis	Carotenoid levels (cryptoxanthin)	Weighted mode	29	0.00325248	0.00292232	0.275181	-0.00247526	0.00898022	1.00326	0.997528	1.00902
GCST90199838	ukb-a-65	Deep venous thrombosis	5alpha-pregnan-3beta,20alpha-diol disulfate levels	MR Egger	32	-0.0019646	0.00149398	0.19847	-0.00489279	0.000963598	0.998037	0.995119	1.00096
GCST90199838	ukb-a-65	Deep venous thrombosis	5alpha-pregnan-3beta,20alpha-diol disulfate levels	Weighted median	32	0.000585751	0.00102511	0.567728	-0.00142347	0.00259497	1.00059	0.998578	1.0026
GCST90199838	ukb-a-65	Deep venous thrombosis	5alpha-pregnan-3beta,20alpha-diol disulfate levels	Inverse variance weighted	32	-0.000432983	0.000719175	0.547137	-0.00184257	0.0009766	0.999567	0.998159	1.00098
GCST90199838	ukb-a-65	Deep venous thrombosis	5alpha-pregnan-3beta,20alpha-diol disulfate levels	Simple mode	32	0.00201749	0.00218591	0.36316	-0.00226689	0.00630187	1.00202	0.997736	1.00632
GCST90199838	ukb-a-65	Deep venous thrombosis	5alpha-pregnan-3beta,20alpha-diol disulfate levels	Weighted mode	32	0.00181487	0.00173117	0.302583	-0.00157822	0.00520796	1.00182	0.998423	1.00522
GCST90199839	ukb-a-65	Deep venous thrombosis	Taurocholenate sulfate levels	MR Egger	37	-0.00241374	0.00110613	0.0358995	-0.00458175	-0.000245721	0.997589	0.995429	0.999754
GCST90199839	ukb-a-65	Deep venous thrombosis	Taurocholenate sulfate levels	Weighted median	37	-0.00213314	0.000903258	0.0181959	-0.00390353	-0.000362756	0.997869	0.996104	0.999637
GCST90199839	ukb-a-65	Deep venous thrombosis	Taurocholenate sulfate levels	Inverse variance weighted	37	-0.000640204	0.000594111	0.28122	-0.00180466	0.000524253	0.99936	0.998197	1.00052
GCST90199839	ukb-a-65	Deep venous thrombosis	Taurocholenate sulfate levels	Simple mode	37	0.00106239	0.00227434	0.643229	-0.00339532	0.0055201	1.00106	0.99661	1.00554
GCST90199839	ukb-a-65	Deep venous thrombosis	Taurocholenate sulfate levels	Weighted mode	37	-0.00259044	0.00100768	0.0144299	-0.00456549	-0.000615393	0.997413	0.995445	0.999385
GCST90199840	ukb-a-65	Deep venous thrombosis	Pregnenediol disulfate (C21H34O8S2) levels	MR Egger	32	-0.000673855	0.0012126	0.58253	-0.00305056	0.00170285	0.999326	0.996954	1.0017
GCST90199840	ukb-a-65	Deep venous thrombosis	Pregnenediol disulfate (C21H34O8S2) levels	Weighted median	32	-0.00126471	0.000850484	0.137001	-0.00293166	0.000402236	0.998736	0.997073	1.0004
GCST90199840	ukb-a-65	Deep venous thrombosis	Pregnenediol disulfate (C21H34O8S2) levels	Inverse variance weighted	32	-0.000916276	0.000733768	0.211765	-0.00235446	0.00052191	0.999084	0.997648	1.00052
GCST90199840	ukb-a-65	Deep venous thrombosis	Pregnenediol disulfate (C21H34O8S2) levels	Simple mode	32	-0.00243096	0.00198472	0.229862	-0.006321	0.00145909	0.997572	0.993699	1.00146
GCST90199840	ukb-a-65	Deep venous thrombosis	Pregnenediol disulfate (C21H34O8S2) levels	Weighted mode	32	-0.00124804	0.000941479	0.194653	-0.00309334	0.000597259	0.998753	0.996911	1.0006
GCST90199841	ukb-a-65	Deep venous thrombosis	Glycocholenate sulfate levels	MR Egger	35	-0.00202537	0.000925683	0.0358576	-0.00383971	-0.000211034	0.997977	0.996168	0.999789
GCST90199841	ukb-a-65	Deep venous thrombosis	Glycocholenate sulfate levels	Weighted median	35	-0.00142756	0.000745925	0.0556435	-0.00288958	3.44491e-05	0.998573	0.997115	1.00003
GCST90199841	ukb-a-65	Deep venous thrombosis	Glycocholenate sulfate levels	Inverse variance weighted	35	-0.000342621	0.000626917	0.58471	-0.00157138	0.000886135	0.999657	0.99843	1.00089
GCST90199841	ukb-a-65	Deep venous thrombosis	Glycocholenate sulfate levels	Simple mode	35	-0.00199893	0.00244189	0.418715	-0.00678504	0.00278717	0.998003	0.993238	1.00279
GCST90199841	ukb-a-65	Deep venous thrombosis	Glycocholenate sulfate levels	Weighted mode	35	-0.00152966	0.000747146	0.0484152	-0.00299406	-6.525e-05	0.998472	0.99701	0.999935
GCST90199842	ukb-a-65	Deep venous thrombosis	Androstenediol (3beta,17beta) disulfate (1) levels	MR Egger	30	-0.00141299	0.00154206	0.367333	-0.00443543	0.00160944	0.998588	0.995574	1.00161
GCST90199842	ukb-a-65	Deep venous thrombosis	Androstenediol (3beta,17beta) disulfate (1) levels	Weighted median	30	-0.00117424	0.00104363	0.260523	-0.00321975	0.000871265	0.998826	0.996785	1.00087
GCST90199842	ukb-a-65	Deep venous thrombosis	Androstenediol (3beta,17beta) disulfate (1) levels	Inverse variance weighted	30	-0.000242633	0.000907685	0.789231	-0.00202169	0.00153643	0.999757	0.99798	1.00154
GCST90199842	ukb-a-65	Deep venous thrombosis	Androstenediol (3beta,17beta) disulfate (1) levels	Simple mode	30	0.00103815	0.00238819	0.666998	-0.00364271	0.005719	1.00104	0.996364	1.00574
GCST90199842	ukb-a-65	Deep venous thrombosis	Androstenediol (3beta,17beta) disulfate (1) levels	Weighted mode	30	-0.000917757	0.00104731	0.388067	-0.00297048	0.00113496	0.999083	0.997034	1.00114
GCST90199843	ukb-a-65	Deep venous thrombosis	Chiro-inositol levels	MR Egger	14	0.000931966	0.00282542	0.7472	-0.00460587	0.0064698	1.00093	0.995405	1.00649
GCST90199843	ukb-a-65	Deep venous thrombosis	Chiro-inositol levels	Weighted median	14	0.000708719	0.00132174	0.59182	-0.00188189	0.00329933	1.00071	0.99812	1.0033
GCST90199843	ukb-a-65	Deep venous thrombosis	Chiro-inositol levels	Inverse variance weighted	14	0.000242881	0.00102666	0.812987	-0.00176937	0.00225514	1.00024	0.998232	1.00226
GCST90199843	ukb-a-65	Deep venous thrombosis	Chiro-inositol levels	Simple mode	14	0.000810371	0.00232866	0.733412	-0.00375381	0.00537455	1.00081	0.996253	1.00539
GCST90199843	ukb-a-65	Deep venous thrombosis	Chiro-inositol levels	Weighted mode	14	0.000854339	0.00211292	0.692536	-0.00328698	0.00499566	1.00085	0.996718	1.00501
GCST90199844	ukb-a-65	Deep venous thrombosis	1-palmitoyl-2-linoleoyl-GPE (16:0/18:2) levels	MR Egger	24	-0.00186261	0.00105649	0.0917847	-0.00393334	0.00020811	0.998139	0.996074	1.00021
GCST90199844	ukb-a-65	Deep venous thrombosis	1-palmitoyl-2-linoleoyl-GPE (16:0/18:2) levels	Weighted median	24	-0.00152179	0.000782476	0.0517947	-0.00305544	1.18654e-05	0.998479	0.996949	1.00001
GCST90199844	ukb-a-65	Deep venous thrombosis	1-palmitoyl-2-linoleoyl-GPE (16:0/18:2) levels	Inverse variance weighted	24	-0.00136993	0.000611781	0.0251394	-0.00256902	-0.000170842	0.998631	0.997434	0.999829
GCST90199844	ukb-a-65	Deep venous thrombosis	1-palmitoyl-2-linoleoyl-GPE (16:0/18:2) levels	Simple mode	24	-0.00120138	0.001605	0.461732	-0.00434718	0.00194443	0.998799	0.995662	1.00195
GCST90199844	ukb-a-65	Deep venous thrombosis	1-palmitoyl-2-linoleoyl-GPE (16:0/18:2) levels	Weighted mode	24	-0.0017339	0.000690733	0.0195479	-0.00308773	-0.000380059	0.998268	0.996917	0.99962
GCST90199845	ukb-a-65	Deep venous thrombosis	Sphinganine-1-phosphate levels	MR Egger	18	0.00523129	0.00349718	0.154154	-0.00162319	0.0120858	1.00524	0.998378	1.01216
GCST90199845	ukb-a-65	Deep venous thrombosis	Sphinganine-1-phosphate levels	Weighted median	18	0.000439183	0.00164787	0.789842	-0.00279063	0.003669	1.00044	0.997213	1.00368
GCST90199845	ukb-a-65	Deep venous thrombosis	Sphinganine-1-phosphate levels	Inverse variance weighted	18	-0.000228862	0.00130054	0.860314	-0.00277792	0.0023202	0.999771	0.997226	1.00232
GCST90199845	ukb-a-65	Deep venous thrombosis	Sphinganine-1-phosphate levels	Simple mode	18	-0.00236501	0.00339492	0.495449	-0.00901906	0.00428904	0.997638	0.991021	1.0043
GCST90199845	ukb-a-65	Deep venous thrombosis	Sphinganine-1-phosphate levels	Weighted mode	18	-0.00139166	0.00293288	0.64118	-0.0071401	0.00435679	0.998609	0.992885	1.00437
GCST90199846	ukb-a-65	Deep venous thrombosis	Glycosyl-N-stearoyl-sphingosine (d18:1/18:0) levels	MR Egger	32	-0.00244176	0.00184129	0.19481	-0.00605068	0.00116717	0.997561	0.993968	1.00117
GCST90199846	ukb-a-65	Deep venous thrombosis	Glycosyl-N-stearoyl-sphingosine (d18:1/18:0) levels	Weighted median	32	-0.000571866	0.00104098	0.582765	-0.00261219	0.00146846	0.999428	0.997391	1.00147
GCST90199846	ukb-a-65	Deep venous thrombosis	Glycosyl-N-stearoyl-sphingosine (d18:1/18:0) levels	Inverse variance weighted	32	-0.000357409	0.000749205	0.633326	-0.00182585	0.00111103	0.999643	0.998176	1.00111
GCST90199846	ukb-a-65	Deep venous thrombosis	Glycosyl-N-stearoyl-sphingosine (d18:1/18:0) levels	Simple mode	32	-0.000282081	0.00200372	0.888956	-0.00420938	0.00364522	0.999718	0.995799	1.00365
GCST90199846	ukb-a-65	Deep venous thrombosis	Glycosyl-N-stearoyl-sphingosine (d18:1/18:0) levels	Weighted mode	32	-0.000490328	0.00141603	0.73148	-0.00326575	0.00228509	0.99951	0.99674	1.00229
GCST90199847	ukb-a-65	Deep venous thrombosis	4-allylphenol sulfate levels	MR Egger	24	0.00275562	0.00236875	0.257162	-0.00188713	0.00739837	1.00276	0.998115	1.00743
GCST90199847	ukb-a-65	Deep venous thrombosis	4-allylphenol sulfate levels	Weighted median	24	-0.000734451	0.00137092	0.59214	-0.00342145	0.00195254	0.999266	0.996584	1.00195
GCST90199847	ukb-a-65	Deep venous thrombosis	4-allylphenol sulfate levels	Inverse variance weighted	24	-0.000479457	0.000947024	0.612662	-0.00233562	0.00137671	0.999521	0.997667	1.00138
GCST90199847	ukb-a-65	Deep venous thrombosis	4-allylphenol sulfate levels	Simple mode	24	-0.000741962	0.00264297	0.781427	-0.00592219	0.00443827	0.999258	0.994095	1.00445
GCST90199847	ukb-a-65	Deep venous thrombosis	4-allylphenol sulfate levels	Weighted mode	24	-0.00151604	0.00266523	0.574991	-0.00673988	0.00370781	0.998485	0.993283	1.00371
GCST90199848	ukb-a-65	Deep venous thrombosis	Succinylcarnitine levels	MR Egger	28	7.86779e-06	0.00125325	0.995039	-0.0024485	0.00246424	1.00001	0.997554	1.00247
GCST90199848	ukb-a-65	Deep venous thrombosis	Succinylcarnitine levels	Weighted median	28	0.000354571	0.000922844	0.700819	-0.0014542	0.00216335	1.00035	0.998547	1.00217
GCST90199848	ukb-a-65	Deep venous thrombosis	Succinylcarnitine levels	Inverse variance weighted	28	0.000219931	0.000609467	0.718206	-0.000974624	0.00141449	1.00022	0.999026	1.00142
GCST90199848	ukb-a-65	Deep venous thrombosis	Succinylcarnitine levels	Simple mode	28	0.00352721	0.00181935	0.0630549	-3.87244e-05	0.00709314	1.00353	0.999961	1.00712
GCST90199848	ukb-a-65	Deep venous thrombosis	Succinylcarnitine levels	Weighted mode	28	9.18219e-05	0.000928072	0.921918	-0.0017272	0.00191084	1.00009	0.998274	1.00191
GCST90199849	ukb-a-65	Deep venous thrombosis	21-hydroxypregnenolone disulfate levels	MR Egger	37	-0.00171977	0.00214982	0.42913	-0.00593341	0.00249387	0.998282	0.994084	1.0025
GCST90199849	ukb-a-65	Deep venous thrombosis	21-hydroxypregnenolone disulfate levels	Weighted median	37	-6.14333e-05	0.00110437	0.955639	-0.002226	0.00210313	0.999939	0.997776	1.00211
GCST90199849	ukb-a-65	Deep venous thrombosis	21-hydroxypregnenolone disulfate levels	Inverse variance weighted	37	-0.000650723	0.000894808	0.467091	-0.00240455	0.0011031	0.999349	0.997598	1.0011
GCST90199849	ukb-a-65	Deep venous thrombosis	21-hydroxypregnenolone disulfate levels	Simple mode	37	0.000963429	0.0025296	0.705544	-0.00399458	0.00592144	1.00096	0.996013	1.00594
GCST90199849	ukb-a-65	Deep venous thrombosis	21-hydroxypregnenolone disulfate levels	Weighted mode	37	0.00070446	0.0023505	0.766125	-0.00390253	0.00531145	1.0007	0.996105	1.00533
GCST90199850	ukb-a-65	Deep venous thrombosis	5alpha-androstan-3alpha,17alpha-diol monosulfate levels	MR Egger	27	-0.000758332	0.00105206	0.477715	-0.00282037	0.00130371	0.999242	0.997184	1.0013
GCST90199850	ukb-a-65	Deep venous thrombosis	5alpha-androstan-3alpha,17alpha-diol monosulfate levels	Weighted median	27	-0.000201412	0.000806156	0.802709	-0.00178148	0.00137865	0.999799	0.99822	1.00138
GCST90199850	ukb-a-65	Deep venous thrombosis	5alpha-androstan-3alpha,17alpha-diol monosulfate levels	Inverse variance weighted	27	-0.000268191	0.000581332	0.644556	-0.0014076	0.00087122	0.999732	0.998593	1.00087
GCST90199850	ukb-a-65	Deep venous thrombosis	5alpha-androstan-3alpha,17alpha-diol monosulfate levels	Simple mode	27	-3.75039e-05	0.0014624	0.979736	-0.00290381	0.0028288	0.999962	0.9971	1.00283
GCST90199850	ukb-a-65	Deep venous thrombosis	5alpha-androstan-3alpha,17alpha-diol monosulfate levels	Weighted mode	27	-8.48583e-05	0.000858918	0.922057	-0.00176834	0.00159862	0.999915	0.998233	1.0016
GCST90199851	ukb-a-65	Deep venous thrombosis	Androstenediol (3beta,17beta) disulfate (2) levels	MR Egger	36	-0.00126184	0.00233101	0.591811	-0.00583061	0.00330693	0.998739	0.994186	1.00331
GCST90199851	ukb-a-65	Deep venous thrombosis	Androstenediol (3beta,17beta) disulfate (2) levels	Weighted median	36	-0.000609854	0.00125024	0.625698	-0.00306032	0.00184061	0.99939	0.996944	1.00184
GCST90199851	ukb-a-65	Deep venous thrombosis	Androstenediol (3beta,17beta) disulfate (2) levels	Inverse variance weighted	36	-0.000344338	0.000954899	0.718397	-0.00221594	0.00152726	0.999656	0.997787	1.00153
GCST90199851	ukb-a-65	Deep venous thrombosis	Androstenediol (3beta,17beta) disulfate (2) levels	Simple mode	36	0.000176614	0.00283315	0.950648	-0.00537636	0.00572959	1.00018	0.994638	1.00575
GCST90199851	ukb-a-65	Deep venous thrombosis	Androstenediol (3beta,17beta) disulfate (2) levels	Weighted mode	36	-0.000778063	0.00255544	0.76257	-0.00578672	0.0042306	0.999222	0.99423	1.00424
GCST90199852	ukb-a-65	Deep venous thrombosis	5alpha-androstan-3beta,17alpha-diol disulfate levels	MR Egger	23	-0.00120391	0.00196259	0.546181	-0.00505059	0.00264278	0.998797	0.994962	1.00265
GCST90199852	ukb-a-65	Deep venous thrombosis	5alpha-androstan-3beta,17alpha-diol disulfate levels	Weighted median	23	0.000440903	0.0012147	0.716626	-0.00193992	0.00282172	1.00044	0.998062	1.00283
GCST90199852	ukb-a-65	Deep venous thrombosis	5alpha-androstan-3beta,17alpha-diol disulfate levels	Inverse variance weighted	23	0.000899318	0.000842085	0.285536	-0.000751169	0.0025498	1.0009	0.999249	1.00255
GCST90199852	ukb-a-65	Deep venous thrombosis	5alpha-androstan-3beta,17alpha-diol disulfate levels	Simple mode	23	-0.0009048	0.00238417	0.707953	-0.00557777	0.00376817	0.999096	0.994438	1.00378
GCST90199852	ukb-a-65	Deep venous thrombosis	5alpha-androstan-3beta,17alpha-diol disulfate levels	Weighted mode	23	8.09204e-05	0.00220664	0.971078	-0.0042441	0.00440594	1.00008	0.995765	1.00442
GCST90199853	ukb-a-65	Deep venous thrombosis	5alpha-pregnan-3beta,20beta-diol monosulfate (1) levels	MR Egger	25	-0.000340046	0.00153769	0.826934	-0.00335392	0.00267383	0.99966	0.996652	1.00268
GCST90199853	ukb-a-65	Deep venous thrombosis	5alpha-pregnan-3beta,20beta-diol monosulfate (1) levels	Weighted median	25	0.000838372	0.000877752	0.339509	-0.000882022	0.00255877	1.00084	0.999118	1.00256
GCST90199853	ukb-a-65	Deep venous thrombosis	5alpha-pregnan-3beta,20beta-diol monosulfate (1) levels	Inverse variance weighted	25	-0.000349249	0.000911705	0.701666	-0.00213619	0.00143769	0.999651	0.997866	1.00144
GCST90199853	ukb-a-65	Deep venous thrombosis	5alpha-pregnan-3beta,20beta-diol monosulfate (1) levels	Simple mode	25	-0.00119305	0.00219504	0.591783	-0.00549533	0.00310922	0.998808	0.99452	1.00311
GCST90199853	ukb-a-65	Deep venous thrombosis	5alpha-pregnan-3beta,20beta-diol monosulfate (1) levels	Weighted mode	25	0.000925475	0.000861368	0.293316	-0.000762806	0.00261376	1.00093	0.999237	1.00262
GCST90199854	ukb-a-65	Deep venous thrombosis	5alpha-pregnan-3beta,20alpha-diol monosulfate (2) levels	MR Egger	30	0.00170097	0.00190289	0.379001	-0.0020287	0.00543065	1.0017	0.997973	1.00545
GCST90199854	ukb-a-65	Deep venous thrombosis	5alpha-pregnan-3beta,20alpha-diol monosulfate (2) levels	Weighted median	30	0.00145697	0.00117506	0.215009	-0.000846153	0.00376009	1.00146	0.999154	1.00377
GCST90199854	ukb-a-65	Deep venous thrombosis	5alpha-pregnan-3beta,20alpha-diol monosulfate (2) levels	Inverse variance weighted	30	0.000156707	0.00085641	0.854813	-0.00152186	0.00183527	1.00016	0.998479	1.00184
GCST90199854	ukb-a-65	Deep venous thrombosis	5alpha-pregnan-3beta,20alpha-diol monosulfate (2) levels	Simple mode	30	-0.00118063	0.00207908	0.574499	-0.00525563	0.00289437	0.99882	0.994758	1.0029
GCST90199854	ukb-a-65	Deep venous thrombosis	5alpha-pregnan-3beta,20alpha-diol monosulfate (2) levels	Weighted mode	30	0.00169367	0.00154219	0.281142	-0.00132902	0.00471636	1.0017	0.998672	1.00473
GCST90199855	ukb-a-65	Deep venous thrombosis	5alpha-androstan-3beta,17beta-diol monosulfate (2) levels	MR Egger	29	0.000518884	0.00079663	0.520327	-0.00104251	0.00208028	1.00052	0.998958	1.00208
GCST90199855	ukb-a-65	Deep venous thrombosis	5alpha-androstan-3beta,17beta-diol monosulfate (2) levels	Weighted median	29	0.000407751	0.000750036	0.586688	-0.00106232	0.00187782	1.00041	0.998938	1.00188
GCST90199855	ukb-a-65	Deep venous thrombosis	5alpha-androstan-3beta,17beta-diol monosulfate (2) levels	Inverse variance weighted	29	-0.000161163	0.000582174	0.781911	-0.00130222	0.000979898	0.999839	0.998699	1.00098
GCST90199855	ukb-a-65	Deep venous thrombosis	5alpha-androstan-3beta,17beta-diol monosulfate (2) levels	Simple mode	29	0.00114808	0.00182304	0.533957	-0.00242508	0.00472123	1.00115	0.997578	1.00473
GCST90199855	ukb-a-65	Deep venous thrombosis	5alpha-androstan-3beta,17beta-diol monosulfate (2) levels	Weighted mode	29	0.00041093	0.000727267	0.576551	-0.00101451	0.00183637	1.00041	0.998986	1.00184
GCST90199856	ukb-a-65	Deep venous thrombosis	Androstenediol (3alpha, 17alpha) monosulfate (3) levels	MR Egger	26	-5.78241e-05	0.00123187	0.96295	-0.0024723	0.00235665	0.999942	0.997531	1.00236
GCST90199856	ukb-a-65	Deep venous thrombosis	Androstenediol (3alpha, 17alpha) monosulfate (3) levels	Weighted median	26	-0.000332779	0.000926081	0.71934	-0.0021479	0.00148234	0.999667	0.997854	1.00148
GCST90199856	ukb-a-65	Deep venous thrombosis	Androstenediol (3alpha, 17alpha) monosulfate (3) levels	Inverse variance weighted	26	0.000267681	0.00080287	0.738828	-0.00130594	0.00184131	1.00027	0.998695	1.00184
GCST90199856	ukb-a-65	Deep venous thrombosis	Androstenediol (3alpha, 17alpha) monosulfate (3) levels	Simple mode	26	-0.00100866	0.0017802	0.576038	-0.00449786	0.00248053	0.998992	0.995512	1.00248
GCST90199856	ukb-a-65	Deep venous thrombosis	Androstenediol (3alpha, 17alpha) monosulfate (3) levels	Weighted mode	26	-0.000333182	0.000803934	0.682087	-0.00190889	0.00124253	0.999667	0.998093	1.00124
GCST90199857	ukb-a-65	Deep venous thrombosis	5alpha-pregnan-diol disulfate levels	MR Egger	23	0.00103739	0.00171507	0.551749	-0.00232415	0.00439892	1.00104	0.997679	1.00441
GCST90199857	ukb-a-65	Deep venous thrombosis	5alpha-pregnan-diol disulfate levels	Weighted median	23	0.000207305	0.000918051	0.821349	-0.00159207	0.00200668	1.00021	0.998409	1.00201
GCST90199857	ukb-a-65	Deep venous thrombosis	5alpha-pregnan-diol disulfate levels	Inverse variance weighted	23	-0.000416102	0.000775824	0.591727	-0.00193672	0.00110451	0.999584	0.998065	1.00111
GCST90199857	ukb-a-65	Deep venous thrombosis	5alpha-pregnan-diol disulfate levels	Simple mode	23	-0.0026347	0.00197358	0.195532	-0.00650292	0.00123351	0.997369	0.993518	1.00123
GCST90199857	ukb-a-65	Deep venous thrombosis	5alpha-pregnan-diol disulfate levels	Weighted mode	23	0.000960684	0.0011545	0.414283	-0.00130214	0.00322351	1.00096	0.998699	1.00323
GCST90199858	ukb-a-65	Deep venous thrombosis	5alpha-androstan-3alpha,17beta-diol monosulfate (1) levels	MR Egger	22	0.000467604	0.000828916	0.578948	-0.00115707	0.00209228	1.00047	0.998844	1.00209
GCST90199858	ukb-a-65	Deep venous thrombosis	5alpha-androstan-3alpha,17beta-diol monosulfate (1) levels	Weighted median	22	9.42346e-05	0.0006302	0.881134	-0.00114096	0.00132943	1.00009	0.99886	1.00133
GCST90199858	ukb-a-65	Deep venous thrombosis	5alpha-androstan-3alpha,17beta-diol monosulfate (1) levels	Inverse variance weighted	22	-0.000637702	0.000674172	0.344198	-0.00195908	0.000683676	0.999363	0.998043	1.00068
GCST90199858	ukb-a-65	Deep venous thrombosis	5alpha-androstan-3alpha,17beta-diol monosulfate (1) levels	Simple mode	22	-0.00219739	0.00191926	0.265125	-0.00595914	0.00156435	0.997805	0.994059	1.00157
GCST90199858	ukb-a-65	Deep venous thrombosis	5alpha-androstan-3alpha,17beta-diol monosulfate (1) levels	Weighted mode	22	0.000243056	0.000647813	0.711278	-0.00102666	0.00151277	1.00024	0.998974	1.00151
GCST90199859	ukb-a-65	Deep venous thrombosis	5alpha-androstan-3alpha,17beta-diol disulfate levels	MR Egger	27	-0.00399021	0.00192652	0.0488118	-0.0077662	-0.000214229	0.996018	0.992264	0.999786
GCST90199859	ukb-a-65	Deep venous thrombosis	5alpha-androstan-3alpha,17beta-diol disulfate levels	Weighted median	27	-0.00101628	0.00118632	0.39163	-0.00334147	0.00130891	0.998984	0.996664	1.00131
GCST90199859	ukb-a-65	Deep venous thrombosis	5alpha-androstan-3alpha,17beta-diol disulfate levels	Inverse variance weighted	27	-0.000371437	0.000880549	0.673153	-0.00209731	0.00135444	0.999629	0.997905	1.00136
GCST90199859	ukb-a-65	Deep venous thrombosis	5alpha-androstan-3alpha,17beta-diol disulfate levels	Simple mode	27	-0.00144231	0.00251387	0.571073	-0.0063695	0.00348488	0.998559	0.993651	1.00349
GCST90199859	ukb-a-65	Deep venous thrombosis	5alpha-androstan-3alpha,17beta-diol disulfate levels	Weighted mode	27	-0.00157598	0.00257761	0.546237	-0.0066281	0.00347614	0.998425	0.993394	1.00348
GCST90199860	ukb-a-65	Deep venous thrombosis	Andro steroid monosulfate C19H28O6S (1) levels	MR Egger	39	-0.000598882	0.000950377	0.532468	-0.00246162	0.00126386	0.999401	0.997541	1.00126
GCST90199860	ukb-a-65	Deep venous thrombosis	Andro steroid monosulfate C19H28O6S (1) levels	Weighted median	39	-0.000563821	0.000921774	0.540757	-0.0023705	0.00124286	0.999436	0.997632	1.00124
GCST90199860	ukb-a-65	Deep venous thrombosis	Andro steroid monosulfate C19H28O6S (1) levels	Inverse variance weighted	39	-0.000227556	0.000578808	0.694211	-0.00136202	0.000906907	0.999772	0.998639	1.00091
GCST90199860	ukb-a-65	Deep venous thrombosis	Andro steroid monosulfate C19H28O6S (1) levels	Simple mode	39	-0.00138449	0.00199647	0.492232	-0.00529757	0.00252859	0.998616	0.994716	1.00253
GCST90199860	ukb-a-65	Deep venous thrombosis	Andro steroid monosulfate C19H28O6S (1) levels	Weighted mode	39	-0.000656845	0.000968474	0.501737	-0.00255505	0.00124136	0.999343	0.997448	1.00124
GCST90199861	ukb-a-65	Deep venous thrombosis	Pregnenediol sulfate (C21H34O5S) levels	MR Egger	33	0.00209275	0.00178918	0.251048	-0.00141404	0.00559953	1.00209	0.998587	1.00562
GCST90199861	ukb-a-65	Deep venous thrombosis	Pregnenediol sulfate (C21H34O5S) levels	Weighted median	33	-0.000677841	0.00121486	0.576872	-0.00305896	0.00170328	0.999322	0.996946	1.0017
GCST90199861	ukb-a-65	Deep venous thrombosis	Pregnenediol sulfate (C21H34O5S) levels	Inverse variance weighted	33	-0.00127205	0.000845022	0.132234	-0.0029283	0.000384191	0.998729	0.997076	1.00038
GCST90199861	ukb-a-65	Deep venous thrombosis	Pregnenediol sulfate (C21H34O5S) levels	Simple mode	33	-0.000971442	0.00239478	0.687699	-0.00566521	0.00372232	0.999029	0.994351	1.00373
GCST90199861	ukb-a-65	Deep venous thrombosis	Pregnenediol sulfate (C21H34O5S) levels	Weighted mode	33	9.63977e-06	0.00165929	0.995401	-0.00324257	0.00326185	1.00001	0.996763	1.00327
GCST90199862	ukb-a-65	Deep venous thrombosis	4-hydroxycoumarin levels	MR Egger	22	0.00212712	0.00186699	0.268027	-0.00153218	0.00578642	1.00213	0.998469	1.0058
GCST90199862	ukb-a-65	Deep venous thrombosis	4-hydroxycoumarin levels	Weighted median	22	-0.00078735	0.00126622	0.534065	-0.00326913	0.00169443	0.999213	0.996736	1.0017
GCST90199862	ukb-a-65	Deep venous thrombosis	4-hydroxycoumarin levels	Inverse variance weighted	22	-0.000985219	0.000919698	0.284061	-0.00278783	0.00081739	0.999015	0.997216	1.00082
GCST90199862	ukb-a-65	Deep venous thrombosis	4-hydroxycoumarin levels	Simple mode	22	-0.00357337	0.00266408	0.194146	-0.00879498	0.00164823	0.996433	0.991244	1.00165
GCST90199862	ukb-a-65	Deep venous thrombosis	4-hydroxycoumarin levels	Weighted mode	22	0.000164109	0.00251018	0.948492	-0.00475584	0.00508405	1.00016	0.995255	1.0051
GCST90199863	ukb-a-65	Deep venous thrombosis	16a-hydroxy DHEA 3-sulfate levels	MR Egger	24	-0.000830685	0.000972466	0.402197	-0.00273672	0.00107535	0.99917	0.997267	1.00108
GCST90199863	ukb-a-65	Deep venous thrombosis	16a-hydroxy DHEA 3-sulfate levels	Weighted median	24	-0.000491486	0.000743616	0.50865	-0.00194897	0.000966001	0.999509	0.998053	1.00097
GCST90199863	ukb-a-65	Deep venous thrombosis	16a-hydroxy DHEA 3-sulfate levels	Inverse variance weighted	24	-0.000392448	0.000712873	0.581965	-0.00178968	0.00100478	0.999608	0.998212	1.00101
GCST90199863	ukb-a-65	Deep venous thrombosis	16a-hydroxy DHEA 3-sulfate levels	Simple mode	24	0.0013848	0.00207939	0.512057	-0.0026908	0.00546041	1.00139	0.997313	1.00548
GCST90199863	ukb-a-65	Deep venous thrombosis	16a-hydroxy DHEA 3-sulfate levels	Weighted mode	24	-0.000421726	0.000837284	0.619274	-0.0020628	0.00121935	0.999578	0.997939	1.00122
GCST90199864	ukb-a-65	Deep venous thrombosis	Gamma-CEHC levels	MR Egger	34	-0.0016179	0.00146809	0.278663	-0.00449535	0.00125956	0.998383	0.995515	1.00126
GCST90199864	ukb-a-65	Deep venous thrombosis	Gamma-CEHC levels	Weighted median	34	-0.000979262	0.00105293	0.352351	-0.003043	0.00108447	0.999021	0.996962	1.00109
GCST90199864	ukb-a-65	Deep venous thrombosis	Gamma-CEHC levels	Inverse variance weighted	34	-0.000533275	0.00072349	0.461069	-0.00195131	0.000884764	0.999467	0.998051	1.00089
GCST90199864	ukb-a-65	Deep venous thrombosis	Gamma-CEHC levels	Simple mode	34	-0.00202369	0.00219729	0.363737	-0.00633037	0.00228299	0.997978	0.99369	1.00229
GCST90199864	ukb-a-65	Deep venous thrombosis	Gamma-CEHC levels	Weighted mode	34	-0.00122023	0.00106364	0.259539	-0.00330496	0.000864502	0.998781	0.9967	1.00086
GCST90199865	ukb-a-65	Deep venous thrombosis	2-hydroxyglutarate levels	MR Egger	28	-0.00168718	0.00209161	0.427191	-0.00578672	0.00241237	0.998314	0.99423	1.00242
GCST90199865	ukb-a-65	Deep venous thrombosis	2-hydroxyglutarate levels	Weighted median	28	0.000260239	0.00115232	0.821326	-0.00199831	0.00251879	1.00026	0.998004	1.00252
GCST90199865	ukb-a-65	Deep venous thrombosis	2-hydroxyglutarate levels	Inverse variance weighted	28	-0.000401601	0.000836637	0.631215	-0.00204141	0.00123821	0.999598	0.997961	1.00124
GCST90199865	ukb-a-65	Deep venous thrombosis	2-hydroxyglutarate levels	Simple mode	28	-0.00104275	0.00211856	0.626557	-0.00519513	0.00310962	0.998958	0.994818	1.00311
GCST90199865	ukb-a-65	Deep venous thrombosis	2-hydroxyglutarate levels	Weighted mode	28	-0.000319343	0.00192024	0.869158	-0.00408302	0.00344434	0.999681	0.995925	1.00345
GCST90199866	ukb-a-65	Deep venous thrombosis	N-acetyl-beta-alanine levels	MR Egger	25	0.00346839	0.00167018	0.0491916	0.000194831	0.00674195	1.00347	1.00019	1.00676
GCST90199866	ukb-a-65	Deep venous thrombosis	N-acetyl-beta-alanine levels	Weighted median	25	0.00260773	0.00128104	0.0417873	9.68874e-05	0.00511857	1.00261	1.0001	1.00513
GCST90199866	ukb-a-65	Deep venous thrombosis	N-acetyl-beta-alanine levels	Inverse variance weighted	25	0.00165592	0.000878055	0.0593092	-6.50691e-05	0.00337691	1.00166	0.999935	1.00338
GCST90199866	ukb-a-65	Deep venous thrombosis	N-acetyl-beta-alanine levels	Simple mode	25	0.00167296	0.00221233	0.456891	-0.00266322	0.00600913	1.00167	0.99734	1.00603
GCST90199866	ukb-a-65	Deep venous thrombosis	N-acetyl-beta-alanine levels	Weighted mode	25	0.00233678	0.00146495	0.123768	-0.000534514	0.00520808	1.00234	0.999466	1.00522
GCST90199867	ukb-a-65	Deep venous thrombosis	Tridecenedioate (C13:1-DC) levels	MR Egger	23	0.0012971	0.00236084	0.58851	-0.00333014	0.00592434	1.0013	0.996675	1.00594
GCST90199867	ukb-a-65	Deep venous thrombosis	Tridecenedioate (C13:1-DC) levels	Weighted median	23	0.00168772	0.00129641	0.192973	-0.000853254	0.00422869	1.00169	0.999147	1.00424
GCST90199867	ukb-a-65	Deep venous thrombosis	Tridecenedioate (C13:1-DC) levels	Inverse variance weighted	23	-0.000425503	0.0010468	0.684391	-0.00247724	0.00162623	0.999575	0.997526	1.00163
GCST90199867	ukb-a-65	Deep venous thrombosis	Tridecenedioate (C13:1-DC) levels	Simple mode	23	0.00238561	0.00218961	0.287718	-0.00190602	0.00667725	1.00239	0.998096	1.0067
GCST90199867	ukb-a-65	Deep venous thrombosis	Tridecenedioate (C13:1-DC) levels	Weighted mode	23	0.00209972	0.00206212	0.319634	-0.00194204	0.00614148	1.0021	0.99806	1.00616
GCST90199868	ukb-a-65	Deep venous thrombosis	N-acetyl-3-methylhistidine levels	MR Egger	24	0.00144117	0.00124544	0.259619	-0.000999891	0.00388222	1.00144	0.999001	1.00389
GCST90199868	ukb-a-65	Deep venous thrombosis	N-acetyl-3-methylhistidine levels	Weighted median	24	0.00107452	0.000919437	0.242536	-0.000727576	0.00287662	1.00108	0.999273	1.00288
GCST90199868	ukb-a-65	Deep venous thrombosis	N-acetyl-3-methylhistidine levels	Inverse variance weighted	24	-0.000357926	0.000659542	0.587344	-0.00165063	0.000934776	0.999642	0.998351	1.00094
GCST90199868	ukb-a-65	Deep venous thrombosis	N-acetyl-3-methylhistidine levels	Simple mode	24	0.000942358	0.00231768	0.688063	-0.00360029	0.00548501	1.00094	0.996406	1.0055
GCST90199868	ukb-a-65	Deep venous thrombosis	N-acetyl-3-methylhistidine levels	Weighted mode	24	0.00107094	0.000932812	0.262736	-0.000757367	0.00289925	1.00107	0.999243	1.0029
GCST90199869	ukb-a-65	Deep venous thrombosis	2-hydroxyhippurate levels	MR Egger	19	0.00436121	0.00274066	0.129965	-0.00101048	0.00973291	1.00437	0.99899	1.00978
GCST90199869	ukb-a-65	Deep venous thrombosis	2-hydroxyhippurate levels	Weighted median	19	0.0010444	0.00154792	0.499859	-0.00198953	0.00407833	1.00104	0.998012	1.00409
GCST90199869	ukb-a-65	Deep venous thrombosis	2-hydroxyhippurate levels	Inverse variance weighted	19	0.00116243	0.00125657	0.354922	-0.00130044	0.00362531	1.00116	0.9987	1.00363
GCST90199869	ukb-a-65	Deep venous thrombosis	2-hydroxyhippurate levels	Simple mode	19	0.00104167	0.00263477	0.697227	-0.00412248	0.00620582	1.00104	0.995886	1.00623
GCST90199869	ukb-a-65	Deep venous thrombosis	2-hydroxyhippurate levels	Weighted mode	19	0.00112155	0.00273925	0.687052	-0.00424739	0.00649048	1.00112	0.995762	1.00651
GCST90199870	ukb-a-65	Deep venous thrombosis	4-cholesten-3-one levels	MR Egger	25	-0.00278838	0.0021091	0.199143	-0.00692222	0.00134546	0.997216	0.993102	1.00135
GCST90199870	ukb-a-65	Deep venous thrombosis	4-cholesten-3-one levels	Weighted median	25	0.000298011	0.00115316	0.796075	-0.00196219	0.00255821	1.0003	0.99804	1.00256
GCST90199870	ukb-a-65	Deep venous thrombosis	4-cholesten-3-one levels	Inverse variance weighted	25	-0.000444789	0.00087327	0.610516	-0.0021564	0.00126682	0.999555	0.997846	1.00127
GCST90199870	ukb-a-65	Deep venous thrombosis	4-cholesten-3-one levels	Simple mode	25	0.000736193	0.00251928	0.772627	-0.00420159	0.00567398	1.00074	0.995807	1.00569
GCST90199870	ukb-a-65	Deep venous thrombosis	4-cholesten-3-one levels	Weighted mode	25	0.000793429	0.00259452	0.762387	-0.00429183	0.00587869	1.00079	0.995717	1.0059
GCST90199871	ukb-a-65	Deep venous thrombosis	Androstenediol (3beta,17beta) monosulfate (2) levels	MR Egger	28	0.00359676	0.00292586	0.229969	-0.00213793	0.00933146	1.0036	0.997864	1.00938
GCST90199871	ukb-a-65	Deep venous thrombosis	Androstenediol (3beta,17beta) monosulfate (2) levels	Weighted median	28	0.00166078	0.00148614	0.263775	-0.00125205	0.00457361	1.00166	0.998749	1.00458
GCST90199871	ukb-a-65	Deep venous thrombosis	Androstenediol (3beta,17beta) monosulfate (2) levels	Inverse variance weighted	28	0.00230451	0.00126089	0.067598	-0.000166845	0.00477586	1.00231	0.999833	1.00479
GCST90199871	ukb-a-65	Deep venous thrombosis	Androstenediol (3beta,17beta) monosulfate (2) levels	Simple mode	28	0.0069766	0.00355142	0.0598468	1.58267e-05	0.0139374	1.007	1.00002	1.01403
GCST90199871	ukb-a-65	Deep venous thrombosis	Androstenediol (3beta,17beta) monosulfate (2) levels	Weighted mode	28	0.00237939	0.0026248	0.372688	-0.00276521	0.00752399	1.00238	0.997239	1.00755
GCST90199872	ukb-a-65	Deep venous thrombosis	Androstenediol (3beta,17beta) monosulfate (1) levels	MR Egger	32	0.000892537	0.00202188	0.66206	-0.00307034	0.00485542	1.00089	0.996934	1.00487
GCST90199872	ukb-a-65	Deep venous thrombosis	Androstenediol (3beta,17beta) monosulfate (1) levels	Weighted median	32	0.00077787	0.00139385	0.576795	-0.00195408	0.00350982	1.00078	0.998048	1.00352
GCST90199872	ukb-a-65	Deep venous thrombosis	Androstenediol (3beta,17beta) monosulfate (1) levels	Inverse variance weighted	32	0.000180656	0.00104853	0.863206	-0.00187446	0.00223577	1.00018	0.998127	1.00224
GCST90199872	ukb-a-65	Deep venous thrombosis	Androstenediol (3beta,17beta) monosulfate (1) levels	Simple mode	32	0.000517604	0.00276117	0.852523	-0.00489429	0.00592949	1.00052	0.995118	1.00595
GCST90199872	ukb-a-65	Deep venous thrombosis	Androstenediol (3beta,17beta) monosulfate (1) levels	Weighted mode	32	0.000900349	0.00190968	0.640609	-0.00284262	0.00464332	1.0009	0.997161	1.00465
GCST90199873	ukb-a-65	Deep venous thrombosis	Pregnenolone sulfate levels	MR Egger	35	-0.0013616	0.00212888	0.526858	-0.0055342	0.00281101	0.998639	0.994481	1.00281
GCST90199873	ukb-a-65	Deep venous thrombosis	Pregnenolone sulfate levels	Weighted median	35	-0.00137606	0.0011068	0.213765	-0.00354538	0.000793263	0.998625	0.996461	1.00079
GCST90199873	ukb-a-65	Deep venous thrombosis	Pregnenolone sulfate levels	Inverse variance weighted	35	-0.0009996	0.000888304	0.260466	-0.00274068	0.000741477	0.999001	0.997263	1.00074
GCST90199873	ukb-a-65	Deep venous thrombosis	Pregnenolone sulfate levels	Simple mode	35	-0.00093799	0.00232562	0.689232	-0.00549621	0.00362023	0.999062	0.994519	1.00363
GCST90199873	ukb-a-65	Deep venous thrombosis	Pregnenolone sulfate levels	Weighted mode	35	-0.00101548	0.00231353	0.663489	-0.00554999	0.00351904	0.998985	0.994465	1.00353
GCST90199874	ukb-a-65	Deep venous thrombosis	S-methylmethionine levels	MR Egger	20	-0.000221571	0.00262631	0.933697	-0.00536913	0.00492599	0.999778	0.994645	1.00494
GCST90199874	ukb-a-65	Deep venous thrombosis	S-methylmethionine levels	Weighted median	20	0.00116792	0.00124441	0.347971	-0.00127113	0.00360696	1.00117	0.99873	1.00361
GCST90199874	ukb-a-65	Deep venous thrombosis	S-methylmethionine levels	Inverse variance weighted	20	0.000958669	0.000952868	0.314373	-0.000908951	0.00282629	1.00096	0.999091	1.00283
GCST90199874	ukb-a-65	Deep venous thrombosis	S-methylmethionine levels	Simple mode	20	0.000684439	0.00244258	0.782343	-0.00410301	0.00547189	1.00068	0.995905	1.00549
GCST90199874	ukb-a-65	Deep venous thrombosis	S-methylmethionine levels	Weighted mode	20	0.00105652	0.00226614	0.64636	-0.00338512	0.00549815	1.00106	0.996621	1.00551
GCST90199875	ukb-a-65	Deep venous thrombosis	13-HODE + 9-HODE levels	MR Egger	17	-0.00117061	0.00257545	0.655957	-0.00621849	0.00387726	0.99883	0.993801	1.00388
GCST90199875	ukb-a-65	Deep venous thrombosis	13-HODE + 9-HODE levels	Weighted median	17	0.00101514	0.00163129	0.533751	-0.00218219	0.00421246	1.00102	0.99782	1.00422
GCST90199875	ukb-a-65	Deep venous thrombosis	13-HODE + 9-HODE levels	Inverse variance weighted	17	-5.36176e-06	0.00118666	0.996395	-0.00233121	0.00232049	0.999995	0.997672	1.00232
GCST90199875	ukb-a-65	Deep venous thrombosis	13-HODE + 9-HODE levels	Simple mode	17	0.00153263	0.00314998	0.633174	-0.00464133	0.00770658	1.00153	0.995369	1.00774
GCST90199875	ukb-a-65	Deep venous thrombosis	13-HODE + 9-HODE levels	Weighted mode	17	0.00148453	0.00296633	0.623565	-0.00432947	0.00729853	1.00149	0.99568	1.00733
GCST90199876	ukb-a-65	Deep venous thrombosis	Palmitoyl sphingomyelin (d18:1/16:0) levels	MR Egger	32	-0.000597108	0.00229963	0.796905	-0.00510439	0.00391017	0.999403	0.994909	1.00392
GCST90199876	ukb-a-65	Deep venous thrombosis	Palmitoyl sphingomyelin (d18:1/16:0) levels	Weighted median	32	-7.03822e-05	0.00118299	0.952558	-0.00238904	0.00224828	0.99993	0.997614	1.00225
GCST90199876	ukb-a-65	Deep venous thrombosis	Palmitoyl sphingomyelin (d18:1/16:0) levels	Inverse variance weighted	32	-0.000502997	0.000880603	0.567867	-0.00222898	0.00122299	0.999497	0.997774	1.00122
GCST90199876	ukb-a-65	Deep venous thrombosis	Palmitoyl sphingomyelin (d18:1/16:0) levels	Simple mode	32	0.00124691	0.00253357	0.626077	-0.00371888	0.0062127	1.00125	0.996288	1.00623
GCST90199876	ukb-a-65	Deep venous thrombosis	Palmitoyl sphingomyelin (d18:1/16:0) levels	Weighted mode	32	0.00124691	0.00243334	0.611985	-0.00352245	0.00601627	1.00125	0.996484	1.00603
GCST90199877	ukb-a-65	Deep venous thrombosis	Indole-3-carboxylate levels	MR Egger	15	-0.00220975	0.00200629	0.290693	-0.00614208	0.00172258	0.997793	0.993877	1.00172
GCST90199877	ukb-a-65	Deep venous thrombosis	Indole-3-carboxylate levels	Weighted median	15	-0.00145155	0.00137784	0.292115	-0.00415212	0.00124902	0.99855	0.995856	1.00125
GCST90199877	ukb-a-65	Deep venous thrombosis	Indole-3-carboxylate levels	Inverse variance weighted	15	-0.0020185	0.000983888	0.0402126	-0.00394692	-9.00835e-05	0.997984	0.996061	0.99991
GCST90199877	ukb-a-65	Deep venous thrombosis	Indole-3-carboxylate levels	Simple mode	15	-0.000656129	0.00246028	0.793597	-0.00547828	0.00416603	0.999344	0.994537	1.00417
GCST90199877	ukb-a-65	Deep venous thrombosis	Indole-3-carboxylate levels	Weighted mode	15	-0.000876149	0.0023086	0.71	-0.00540101	0.00364871	0.999124	0.994614	1.00366
GCST90199878	ukb-a-65	Deep venous thrombosis	Sphingomyelin (d18:1/18:1, d18:2/18:0) levels	MR Egger	32	-0.0019407	0.00183026	0.297453	-0.00552802	0.00164662	0.998061	0.994487	1.00165
GCST90199878	ukb-a-65	Deep venous thrombosis	Sphingomyelin (d18:1/18:1, d18:2/18:0) levels	Weighted median	32	0.000846767	0.00122656	0.489967	-0.00155728	0.00325082	1.00085	0.998444	1.00326
GCST90199878	ukb-a-65	Deep venous thrombosis	Sphingomyelin (d18:1/18:1, d18:2/18:0) levels	Inverse variance weighted	32	0.00138206	0.00087043	0.112335	-0.000323986	0.0030881	1.00138	0.999676	1.00309
GCST90199878	ukb-a-65	Deep venous thrombosis	Sphingomyelin (d18:1/18:1, d18:2/18:0) levels	Simple mode	32	0.00133887	0.00211093	0.530566	-0.00279855	0.00547629	1.00134	0.997205	1.00549
GCST90199878	ukb-a-65	Deep venous thrombosis	Sphingomyelin (d18:1/18:1, d18:2/18:0) levels	Weighted mode	32	0.000867187	0.00177557	0.628705	-0.00261294	0.00434731	1.00087	0.99739	1.00436
GCST90199879	ukb-a-65	Deep venous thrombosis	Ergothioneine levels	MR Egger	25	-0.000564637	0.00119297	0.640458	-0.00290286	0.00177358	0.999436	0.997101	1.00178
GCST90199879	ukb-a-65	Deep venous thrombosis	Ergothioneine levels	Weighted median	25	-0.00018427	0.00107737	0.864195	-0.00229591	0.00192737	0.999816	0.997707	1.00193
GCST90199879	ukb-a-65	Deep venous thrombosis	Ergothioneine levels	Inverse variance weighted	25	-0.000185604	0.00072343	0.797518	-0.00160353	0.00123232	0.999814	0.998398	1.00123
GCST90199879	ukb-a-65	Deep venous thrombosis	Ergothioneine levels	Simple mode	25	0.000671886	0.00175098	0.704564	-0.00276003	0.0041038	1.00067	0.997244	1.00411
GCST90199879	ukb-a-65	Deep venous thrombosis	Ergothioneine levels	Weighted mode	25	-8.12493e-05	0.00104612	0.938737	-0.00213164	0.00196915	0.999919	0.997871	1.00197
GCST90199880	ukb-a-65	Deep venous thrombosis	Cis-4-decenoylcarnitine (C10:1) levels	MR Egger	27	0.00117038	0.00140338	0.412193	-0.00158024	0.00392101	1.00117	0.998421	1.00393
GCST90199880	ukb-a-65	Deep venous thrombosis	Cis-4-decenoylcarnitine (C10:1) levels	Weighted median	27	-0.000263602	0.000878231	0.764062	-0.00198494	0.00145773	0.999736	0.998017	1.00146
GCST90199880	ukb-a-65	Deep venous thrombosis	Cis-4-decenoylcarnitine (C10:1) levels	Inverse variance weighted	27	-5.60872e-05	0.00077258	0.942127	-0.00157034	0.00145817	0.999944	0.998431	1.00146
GCST90199880	ukb-a-65	Deep venous thrombosis	Cis-4-decenoylcarnitine (C10:1) levels	Simple mode	27	-0.00165884	0.00211154	0.439199	-0.00579746	0.00247978	0.998343	0.994219	1.00248
GCST90199880	ukb-a-65	Deep venous thrombosis	Cis-4-decenoylcarnitine (C10:1) levels	Weighted mode	27	-0.000387594	0.000885809	0.665319	-0.00212378	0.00134859	0.999612	0.997878	1.00135
GCST90199881	ukb-a-65	Deep venous thrombosis	5-(galactosylhydroxy)-L-lysine levels	MR Egger	13	-4.68788e-05	0.00383777	0.990473	-0.0075689	0.00747514	0.999953	0.99246	1.0075
GCST90199881	ukb-a-65	Deep venous thrombosis	5-(galactosylhydroxy)-L-lysine levels	Weighted median	13	0.00225022	0.0016592	0.175031	-0.0010018	0.00550225	1.00225	0.998999	1.00552
GCST90199881	ukb-a-65	Deep venous thrombosis	5-(galactosylhydroxy)-L-lysine levels	Inverse variance weighted	13	-0.000610997	0.00167456	0.715208	-0.00389313	0.00267114	0.999389	0.996114	1.00267
GCST90199881	ukb-a-65	Deep venous thrombosis	5-(galactosylhydroxy)-L-lysine levels	Simple mode	13	0.00300746	0.00249967	0.252121	-0.00189189	0.0079068	1.00301	0.99811	1.00794
GCST90199881	ukb-a-65	Deep venous thrombosis	5-(galactosylhydroxy)-L-lysine levels	Weighted mode	13	0.00294096	0.00245593	0.254232	-0.00187265	0.00775458	1.00295	0.998129	1.00778
GCST90199882	ukb-a-65	Deep venous thrombosis	2s,3R-dihydroxybutyrate levels	MR Egger	25	-0.00247583	0.0021574	0.262932	-0.00670433	0.00175267	0.997527	0.993318	1.00175
GCST90199882	ukb-a-65	Deep venous thrombosis	2s,3R-dihydroxybutyrate levels	Weighted median	25	-0.0011168	0.00153469	0.466794	-0.0041248	0.00189119	0.998884	0.995884	1.00189
GCST90199882	ukb-a-65	Deep venous thrombosis	2s,3R-dihydroxybutyrate levels	Inverse variance weighted	25	0.000791158	0.00110475	0.473902	-0.00137414	0.00295646	1.00079	0.998627	1.00296
GCST90199882	ukb-a-65	Deep venous thrombosis	2s,3R-dihydroxybutyrate levels	Simple mode	25	-0.00191649	0.00276115	0.49429	-0.00732834	0.00349537	0.998085	0.992698	1.0035
GCST90199882	ukb-a-65	Deep venous thrombosis	2s,3R-dihydroxybutyrate levels	Weighted mode	25	-0.00183649	0.00299159	0.545067	-0.00770001	0.00402703	0.998165	0.99233	1.00404
GCST90199883	ukb-a-65	Deep venous thrombosis	Cysteinylglycine disulfide levels	MR Egger	18	-0.00124009	0.00151411	0.424805	-0.00420775	0.00172757	0.998761	0.995801	1.00173
GCST90199883	ukb-a-65	Deep venous thrombosis	Cysteinylglycine disulfide levels	Weighted median	18	-0.000848324	0.00102978	0.410056	-0.00286669	0.00117004	0.999152	0.997137	1.00117
GCST90199883	ukb-a-65	Deep venous thrombosis	Cysteinylglycine disulfide levels	Inverse variance weighted	18	-0.000923268	0.00076151	0.225353	-0.00241583	0.000569292	0.999077	0.997587	1.00057
GCST90199883	ukb-a-65	Deep venous thrombosis	Cysteinylglycine disulfide levels	Simple mode	18	0.00137503	0.00194817	0.489869	-0.00244338	0.00519344	1.00138	0.99756	1.00521
GCST90199883	ukb-a-65	Deep venous thrombosis	Cysteinylglycine disulfide levels	Weighted mode	18	-0.000920193	0.00103932	0.388304	-0.00295726	0.00111687	0.99908	0.997047	1.00112
[truncated: 5,685 more rows]

## Sheet: Supplementary File 5
Supplementary File 5 Metabolites associated with Deep venous thrombosis (DVT)
[truncated: 2 more rows]

[truncated: 1 more sheets: Supplementary File 6]
