# Supplementary material for: Exploring metabolite-mediated links between lipidome and deep vein thrombosis: Insights from Mendelian randomization analysis
Source: Medicine (Baltimore). 2025 Mar 7;104(10):e41783. doi: 10.1097/MD.0000000000041783 (PMC11902998; doi:10.1097/MD.0000000000041783)
Supplement: Supplementary file 3 [file medi-104-e41783-s003.xlsx]

## Sheet: Supplementary File 8 
Supplementary File 8 MR result, heterogeneity result and pleiotropy result for Octadecadienedioate (C18:2-DC) levels on Deep venous thrombosis(DVT)
MR results
outcome	exposure	method	nsnp	b	se	pval	lo_ci	up_ci	or	or_lci95	or_uci95	FDR
Deep venous thrombosis	Octadecadienedioate (C18:2-DC) levels	MR Egger	32	-0.00161135	0.000896794	0.0824447	-0.00336907	0.000146366	0.99839	0.996637	1.00015
Deep venous thrombosis	Octadecadienedioate (C18:2-DC) levels	Weighted median	32	-0.00190988	0.000786825	0.0152104	-0.00345206	-0.000367707	0.998092	0.996554	0.999632
Deep venous thrombosis	Octadecadienedioate (C18:2-DC) levels	Inverse variance weighted	32	-0.00252873	0.000559119	6.10548e-06	-0.0036246	-0.00143286	0.997474	0.996382	0.998568	0.008554
Deep venous thrombosis	Octadecadienedioate (C18:2-DC) levels	Simple mode	32	-0.00269548	0.00170741	0.124556	-0.006042	0.000651032	0.997308	0.993976	1.00065
Deep venous thrombosis	Octadecadienedioate (C18:2-DC) levels	Weighted mode	32	-0.00195915	0.000794773	0.0194412	-0.00351691	-0.000401393	0.998043	0.996489	0.999599
Result of heterogeneity test
outcome	exposure	method	Q	Q_df	Q_pval
Deep venous thrombosis	Octadecadienedioate (C18:2-DC) levels	MR Egger	20.3324	30	0.907599
Deep venous thrombosis	Octadecadienedioate (C18:2-DC) levels	Inverse variance weighted	22.0442	31	0.881619
Result of pleiotropy test
outcome	exposure	egger_intercept	se	pval
Deep venous thrombosis	Octadecadienedioate (C18:2-DC) levels	-0.000196557	0.00015023	0.200683

## Sheet: Supplementary File 10
Supplementary File 10 MR result, heterogeneity result and pleiotropy result for Phosphatidylcholine (18:0_18:2) levels on Deep venous thrombosis (DVT)
MR results
outcome	exposure	method	nsnp	b	se	pval	lo_ci	up_ci	or	or_lci95	or_uci95
Deep venous thrombosis	Phosphatidylcholine (18:0_18:2) levels	MR Egger	31	-0.00457185	0.00200813	0.0303676	-0.00850779	-0.000635914	0.995439	0.991528	0.999364
Deep venous thrombosis	Phosphatidylcholine (18:0_18:2) levels	Weighted median	31	-0.00333544	0.00100045	0.000856247	-0.00529632	-0.00137456	0.99667	0.994718	0.998626
Deep venous thrombosis	Phosphatidylcholine (18:0_18:2) levels	Inverse variance weighted	31	-0.00271826	0.000771284	0.000424543	-0.00422998	-0.00120655	0.997285	0.995779	0.998794
Deep venous thrombosis	Phosphatidylcholine (18:0_18:2) levels	Simple mode	31	-0.00160118	0.00206507	0.444194	-0.0056487	0.00244635	0.9984	0.994367	1.00245
Deep venous thrombosis	Phosphatidylcholine (18:0_18:2) levels	Weighted mode	31	-0.00439099	0.00128529	0.00184257	-0.00691016	-0.00187182	0.995619	0.993114	0.99813
Result of heterogeneity test
outcome	exposure	method	Q	Q_df	Q_pval
Deep venous thrombosis	Phosphatidylcholine (18:0_18:2) levels	MR Egger	38.8936	29	0.10372
Deep venous thrombosis	Phosphatidylcholine (18:0_18:2) levels	Inverse variance weighted	40.234	30	0.100412
Result of pleiotropy test
outcome	exposure	egger_intercept	se	pval
Deep venous thrombosis	Phosphatidylcholine (18:0_18:2) levels	0.000252086	0.000252156	0.325715
